# Supplementary material for: Epigenetic signatures associated with imprinted paternally expressed genes in the Arabidopsis endosperm
Source: Genome Biol. 2019 Feb 21;20:41. doi: 10.1186/s13059-019-1652-0 (PMC6385439; doi:10.1186/s13059-019-1652-0)
Supplement: Supplementary file 2 — Table S1. Scores assigned to genes based on the presence of CHG methylation in the central cell as well as H3K9me2 and H3K27me3 on maternal alleles in the endosperm. (XLSX 1745 KB) (XLSX 1744 kb) [file 13059_2019_1652_MOESM2_ESM.xlsx]

## Sheet: Additional File 2 Table S1
Table S1. Table shows scores assigned to genes based on the presence of CHG methylation in the central cell as well as H3K9me2 and H3K27me3 on maternal alleles in the endosperm.
Central cell CHG methylation (data from Park, et al., 2016)
cc_chg: CHG methylation levels gene body
cc_score: scores from 4 to 1, according to cc_chg levels: 4 (>0.04), 3 (0.04-0.02), 2 (0.02-0.008), 1 (<0.008).
H3K9me2 in the endosperm of cross Col x Ler (data from Moreno-Romero et al., 2016)
H3K9me2_mat_Col: gene body z-score average on the maternal allele
H3K9me2_pat_Ler: gene body z-score average on the paternal allele
H3K9me2_diff: difference of H3K9me2 levels on maternal and paternal alleles (H3K9me2_mat_Col - H3K9me2_pat_Ler)
K9_score: scores from 4 to -4, according to H3K9me2_diff as follows: 4 (>0.4), 3 (0.4-0.2), 2 (0.2-0.02), 1 (0.02-0), -1(0- -0.02), -2(-0.02- -0.2), -3(-0.2- -0.4), -4(<-0.4)
H3K27me3 in the endosperm of cross Col x Ler (data from Moreno-Romero et al., 2016)
H3K27me3_mat_Col: ene body z-score average on the maternal allele
H3K27me3_pat_Ler: gene body z-score average on the paternal allele
H3K27me3_diff: difference of H3K9me2 levels on maternal and paternal alleles (H3K27me3_mat_Col - H3K27me3_pat_Ler)
K27_score: scores from 4 to -4, according to H3K27me3_diff as follows: 4 (>0.7), 3 (0.7-0.3), 2 (0.3-0.02), 1 (0.02-0), -1(0- -0.02), -2(-0.02- -0.3), -3(-0.3- -0.7), -4 (<-0.7)
Allele-specific expression (data from Pignatta et al., 2014 )
Reads_mat_Col: sum of the maternal Col reads (from triplicates)
Reads_pat_Ler: sum of the paternal Ler reads (from triplicates)
Fraction_mat: maternal reads / total ratio (Reads_mat_Col / (Reads_mat_Col + Reads_pat_Ler)). Genes with total reads (Reads_mat_Col + Reads_pat_Ler) <10 were removed.
Chi: Chi-square test, considering mat:pat ratio 2:1
categ CL: classification of genes in mat (maternally biased: ratio > 0.8 and Chi <0.05), pat (paternally biased: ratio < 0.5 and Chi <0.05) or bial (biallelic, Chi >0.05)
TOTAL SCORE
total score = cc_score + K9_score + K27_score. The 0 category includes negative z-scores.
*PEGs reported by Pignatta et al., 2014
** Number of times a gene was called as PEGs after reanalysis by Schon&Nodine, 2017 of different imprintome datasets.
	central cell CHG methylation		H3K9me2 endosperm				H3K27me3 endosperm				Expression
id	cc_chg	cc_score	H3K9me2_mat_Col	H3K9me2_pat_Ler	H3K9me2_diff	K9_score	H3K27me3_mat_Col	H3K27me3_pat_Ler	H3K27me3_diff	K27_score	Reads_mat_Col	Reads_pat_Ler	Fraction_mat	Chi	categ CL	TOTAL SCORE	Pignatta 2014 *	Schon 2017**
AT4G10490	0.07105	4	0.7092	0	0.7092	4	1.09252	0	1.09252	4	6532	755	0.896391	0	mat	12	-	-
AT4G15390	0.07292	4	0.809662	0	0.809662	4	1.54557	0	1.54557	4	13106	29	0.997792	0	mat	12	-	0
AT1G28590	0.08529	4	0.906118	0	0.906118	4	1.97716	0	1.97716	4	3828	2	0.999478	0	mat	12	-	0
AT1G24388	0.573335	4	0.931538	0	0.931538	4	1.21645	0.0543621	1.16209	4	0	977	0	0	pat	12	-	-
AT1G57800	0.111505	4	1.20851	0	1.20851	4	2.20741	0	2.20741	4	640	6833	0.0856416	0	pat	12	PEG	12
AT1G07280	0.046225	4	1.17203	0	1.17203	4	1.5868	0	1.5868	4	6490	983	0.86846	9.52474e-300	mat	12	-	-
AT1G68530	0.05453	4	0.468431	0	0.468431	4	1.08149	0	1.08149	4	2241	1	0.999554	4.03906e-245	mat	12	-	0
AT3G24650	0.082745	4	0.777016	0.0409421	0.736074	4	2.47486	0.482467	1.99239	4	989	1559	0.388148	1.92804e-195	pat	12	-	-
AT1G57820	0.12254	4	1.63	0	1.63	4	2.16859	0	2.16859	4	854	1354	0.386775	2.71153e-171	pat	12	PEG	9
AT4G21960	0.055185	4	0.720553	0	0.720553	4	1.43085	0.367471	1.06338	4	36938	14253	0.721572	4.82809e-153	mat	12	-	-
AT2G30590	0.155395	4	1.47388	0	1.47388	4	2.04402	0.161618	1.8824	4	10281	3010	0.773531	1.47062e-150	mat	12	-	-
AT1G28170	0.06046	4	1.12128	0.0209838	1.10029	4	1.63341	0.0423368	1.59107	4	1360	1	0.999265	2.33277e-149	mat	12	-	0
AT3G45090	0.06932	4	1.16329	0.419967	0.743323	4	1.85386	0	1.85386	4	86	374	0.186957	1.32895e-105	pat	12	PEG	5
AT4G05475	0.178965	4	1.16089	0	1.16089	4	2.28125	0	2.28125	4	1	240	0.00414938	1.57065e-105	pat	12	PEG	8
AT1G65760	0.059385	4	1.20685	0	1.20685	4	1.91781	0	1.91781	4	9	240	0.0361446	7.00353e-99	pat	12	-	3
AT1G47840	0.097495	4	0.828466	0.114167	0.714299	4	1.38534	0.364311	1.02103	4	2006	1913	0.511865	6.60435e-94	pat	12	-	-
AT3G11310	0.15728	4	1.70954	0	1.70954	4	2.73528	0	2.73528	4	78	332	0.190244	4.50765e-93	pat	12	PEG	10
AT4G23110	0.072245	4	0.811647	0	0.811647	4	1.77023	0	1.77023	4	115	376	0.234216	7.34704e-92	pat	12	PEG	6
AT1G59890	0.06537	4	1.4212	0	1.4212	4	2.10133	0	2.10133	4	96	344	0.218182	1.32099e-88	pat	12	PEG	5
AT1G31630	0.558985	4	2.04587	0	2.04587	4	2.38392	0	2.38392	4	1	196	0.00507614	2.23002e-86	pat	12	-	1
AT1G64660	0.048025	4	0.810127	0	0.810127	4	0.994582	0	0.994582	4	61257	26511	0.697942	5.20417e-86	mat	12	-	-
AT1G47490	0.096595	4	1.48763	0	1.48763	4	2.21089	0.2808	1.93009	4	125	351	0.262605	4.88798e-78	pat	12	PEG	4
AT2G36560	0.113935	4	0.73855	0.13948	0.59907	4	1.70548	0.12924	1.57624	4	22	207	0.0960699	6.06083e-75	pat	12	PEG	8
AT2G15090	0.082625	4	0.973965	0	0.973965	4	1.59027	0.32063	1.26964	4	671	0	1	6.0941e-75	mat	12	-	0
AT4G15380	0.071425	4	0.735885	0	0.735885	4	1.67298	0.371537	1.30144	4	593	0	1	1.90686e-66	mat	12	-	0
AT4G13610	0.140885	4	1.12521	0	1.12521	4	1.99398	0	1.99398	4	172	360	0.323308	2.4397e-63	pat	12	-	-
AT3G49450	0.075095	4	0.962557	0	0.962557	4	2.10105	0	2.10105	4	12	147	0.0754717	2.50027e-56	pat	12	-	2
AT1G60410	0.06588	4	1.14993	0	1.14993	4	2.23629	0	2.23629	4	12	145	0.0764331	1.81439e-55	pat	12	PEG	7
AT1G56400	0.078045	4	1.07703	0	1.07703	4	2.41852	0	2.41852	4	0	122	0	5.27906e-55	pat	12	PEG	-
AT5G10950	0.12339	4	1.97387	0	1.97387	4	2.50322	0	2.50322	4	96	254	0.274286	1.12583e-54	pat	12	PEG	7
AT1G43580	0.0897	4	1.12366	0.357293	0.766363	4	1.56784	0.131068	1.43677	4	3470	1010	0.774554	5.75999e-53	mat	12	-	-
AT1G48910	0.04866	4	0.620574	0.169008	0.451566	4	1.95298	0	1.95298	4	28	161	0.148148	1.16446e-51	pat	12	PEG	9
AT4G13630	0.059395	4	1.32379	0	1.32379	4	1.57528	0	1.57528	4	738	68	0.915633	8.05118e-51	mat	12	-	-
AT5G38600	0.11987	4	1.54554	0	1.54554	4	2.15747	0	2.15747	4	376	487	0.435689	5.64545e-47	pat	12	-	1
AT4G16845	0.05931	4	0.431985	0	0.431985	4	0.727402	0	0.727402	4	2828	810	0.77735	1.57741e-45	mat	12	-	-
AT5G53150	0.11417	4	1.41694	0	1.41694	4	1.41779	0	1.41779	4	208	334	0.383764	2.32658e-44	pat	12	-	5
AT2G25560	0.14322	4	1.406	0	1.406	4	2.16299	0	2.16299	4	75	200	0.272727	1.13727e-43	pat	12	PEG	1
AT2G38185	0.087055	4	1.23463	0	1.23463	4	1.8871	0	1.8871	4	353	449	0.44015	3.58929e-42	pat	12	-	1
AT2G20170	0.10733	4	0.55407	0	0.55407	4	1.38073	0	1.38073	4	535	39	0.932056	1.84204e-41	mat	12	-	-
AT2G07680	0.584695	4	1.44086	0	1.44086	4	0.740813	0.0268974	0.713915	4	324	422	0.434316	2.6071e-41	pat	12	-	-
AT1G49600	0.081335	4	1.24379	0	1.24379	4	1.56407	0	1.56407	4	540	588	0.478723	6.89803e-41	pat	12	PEG	4
AT1G60220	0.048715	4	1.24319	0	1.24319	4	2.34426	0	2.34426	4	102	220	0.31677	1.79337e-40	pat	12	-	7
AT1G17770	0.12106	4	1.11339	0	1.11339	4	1.54628	0	1.54628	4	50	160	0.238095	1.22794e-39	pat	12	PEG	5
AT1G35190	0.043285	4	0.552026	0.101663	0.450362	4	1.34407	0	1.34407	4	290	384	0.430267	9.5213e-39	pat	12	-	1
AT3G45690	0.13743	4	1.45431	0.145616	1.30869	4	2.02669	0	2.02669	4	23	117	0.164286	1.86793e-36	pat	12	-	1
AT5G14960	0.125695	4	1.44999	0	1.44999	4	3.0614	0	3.0614	4	13	99	0.116071	4.25725e-35	pat	12	-	3
AT5G53140	0.06891	4	1.21304	0	1.21304	4	2.16728	0	2.16728	4	2559	775	0.767546	4.49631e-35	mat	12	-	-
AT1G67820	0.09401	4	1.30901	0	1.30901	4	1.79283	0	1.79283	4	1505	1201	0.556171	3.38371e-34	pat	12	-	4
AT4G10840	0.07709	4	1.25943	0	1.25943	4	1.54551	0	1.54551	4	7889	3050	0.721181	1.12217e-33	mat	12	-	-
AT3G29810	0.05025	4	1.31791	0.751509	0.566405	4	1.90504	0.212367	1.69268	4	1432	359	0.799553	8.27105e-33	mat	12	-	0
AT1G20910	0.087535	4	1.35281	0	1.35281	4	2.01324	0	2.01324	4	49	138	0.262032	8.14937e-32	pat	12	-	3
AT5G39890	0.048375	4	0.959222	0	0.959222	4	2.04777	0	2.04777	4	2236	1633	0.577927	1.14512e-31	pat	12	-	-
AT5G19280	0.052975	4	1.02909	0	1.02909	4	2.04391	0.0752364	1.96867	4	494	497	0.498486	2.8723e-29	pat	12	-	1
AT1G49190	0.293735	4	1.1261	0	1.1261	4	0.881082	0.0641704	0.816912	4	181	250	0.419954	1.68884e-27	pat	12	-	1
AT5G56920	0.852635	4	2.05781	0.0218971	2.03591	4	1.20887	0	1.20887	4	0	59	0	1.73388e-27	pat	12	-	-
AT1G17790	0.105705	4	0.508977	0	0.508977	4	1.78919	0.18989	1.5993	4	407	417	0.493932	7.10777e-26	pat	12	-	2
AT1G19830	0.088975	4	0.717721	0	0.717721	4	1.87765	0	1.87765	4	1060	260	0.80303	7.79115e-26	mat	12	-	-
AT5G14940	0.064605	4	0.909755	0	0.909755	4	2.24564	0.223376	2.02226	4	1556	457	0.772976	4.59334e-24	mat	12	-	-
AT4G11320	0.0699	4	0.720192	0.220708	0.499484	4	1.80009	0.0702609	1.72983	4	198	0	1	2.52502e-23	mat	12	-	0
AT4G12120	0.04764	4	1.20897	0	1.20897	4	1.87644	0	1.87644	4	341	355	0.489943	4.58935e-23	pat	12	-	-
AT3G51120	0.073745	4	1.47176	0.19501	1.27675	4	1.97533	0	1.97533	4	59	123	0.324176	1.10966e-22	pat	12	PEG	3
AT1G31640	0.65172	4	2.40612	1.04726	1.35886	4	2.36088	0.0357806	2.3251	4	18	76	0.191489	1.47099e-22	pat	12	PEG	3
AT3G24280	0.10078	4	1.25242	0	1.25242	4	1.94358	0	1.94358	4	21	77	0.214286	2.0989e-21	pat	12	-	2
AT1G08600	0.0876	4	1.04567	0	1.04567	4	1.81499	0	1.81499	4	123	175	0.412752	1.42733e-20	pat	12	-	2
AT2G25680	0.15768	4	1.63973	0	1.63973	4	1.87372	0.914786	0.958934	4	43	100	0.300699	1.6384e-20	pat	12	-	-
AT1G07705	0.054845	4	1.30846	0	1.30846	4	2.10247	0	2.10247	4	51	106	0.324841	1.02981e-19	pat	12	-	1
AT1G26620	0.072195	4	0.846995	0	0.846995	4	1.99666	0	1.99666	4	20	70	0.222222	3.7441e-19	pat	12	PEG	1
AT5G24430	0.067475	4	1.39285	0	1.39285	4	2.31142	0	2.31142	4	3248	2084	0.609152	5.15063e-19	pat	12	-	-
AT3G50780	0.12166	4	1.44042	0	1.44042	4	1.77861	0	1.77861	4	241	258	0.482966	3.17651e-18	pat	12	-	2
AT5G17510	0.09171	4	1.42992	0	1.42992	4	1.78357	0.01701	1.76656	4	244	259	0.485089	5.68248e-18	pat	12	-	-
AT5G11790	0.044235	4	1.1383	0	1.1383	4	1.14217	0	1.14217	4	546	116	0.824773	6.16205e-18	mat	12	-	-
AT5G24420	0.060685	4	1.03904	0	1.03904	4	1.66192	0.135742	1.52618	4	2	41	0.0465116	6.31907e-18	pat	12	-	-
AT2G46420	0.08176	4	0.863156	0	0.863156	4	2.27804	0	2.27804	4	1372	428	0.762222	7.97161e-18	mat	12	-	-
AT5G19080	0.05464	4	1.4747	0	1.4747	4	2.0021	0	2.0021	4	110	153	0.418251	1.27421e-17	pat	12	-	-
AT2G15042	0.180095	4	0.814709	0	0.814709	4	1.00201	0.201384	0.800626	4	146	0	1	1.2965e-17	mat	12	-	0
AT5G50350	0.09207	4	1.10393	0	1.10393	4	1.99835	0	1.99835	4	130	169	0.434783	1.80421e-17	pat	12	-	-
AT5G38610	0.06429	4	0.983178	0	0.983178	4	2.00765	0	2.00765	4	140	0	1	5.93045e-17	mat	12	-	0
AT5G50490	0.050665	4	0.58064	0	0.58064	4	2.13833	0	2.13833	4	16	59	0.213333	8.20356e-17	pat	12	PEG	2
AT3G30805	0.735685	4	1.76537	0	1.76537	4	1.34099	0	1.34099	4	0	34	0	1.63496e-16	pat	12	-	-
AT1G22710	0.043185	4	0.919992	0	0.919992	4	1.30104	0.500482	0.80056	4	2	37	0.0512821	3.56788e-16	pat	12	-	6
AT4G11400	0.105295	4	1.59949	0	1.59949	4	2.52724	0	2.52724	4	12	51	0.190476	1.07623e-15	pat	12	-	3
AT5G02920	0.076395	4	0.6926	0	0.6926	4	1.46487	0	1.46487	4	10	46	0.178571	9.31517e-15	pat	12	-	-
AT2G20310	0.07334	4	1.82588	0	1.82588	4	2.16162	0	2.16162	4	356	319	0.527407	1.65331e-14	pat	12	PEG	-
AT4G13640	0.074045	4	1.10315	0	1.10315	4	1.62733	0	1.62733	4	1643	570	0.742431	4.00891e-14	mat	12	-	-
AT4G10730	0.0883	4	1.53409	0	1.53409	4	2.01171	0	2.01171	4	119	145	0.450758	9.93076e-14	pat	12	-	2
AT1G11660	0.0859	4	1.26028	0	1.26028	4	2.03759	0	2.03759	4	144	164	0.467532	1.22943e-13	pat	12	PEG	0
AT1G30330	0.058815	4	1.46751	0.24505	1.22246	4	1.80477	0.232978	1.5718	4	56	91	0.380952	2.0049e-13	pat	12	-	2
AT2G42430	0.064055	4	0.773542	0.356525	0.417017	4	1.02775	0.0538167	0.973937	4	562	144	0.796034	3.05899e-13	mat	12	-	0
AT1G74510	0.10294	4	1.36669	0.22135	1.14534	4	2.15903	0	2.15903	4	783	580	0.574468	5.17262e-13	pat	12	-	-
AT3G49350	0.114515	4	1.11497	0	1.11497	4	1.99573	0	1.99573	4	41	75	0.353448	8.29438e-13	pat	12	-	-
AT4G11940	0.07753	4	0.93399	0	0.93399	4	1.92607	0	1.92607	4	0	25	0	1.53746e-12	pat	12	-	5
AT5G62470	0.05007	4	0.561588	0	0.561588	4	1.11349	0.230436	0.883049	4	159	14	0.919075	1.8868e-12	mat	12	-	0
AT2G28550	0.08405	4	1.11061	0	1.11061	4	2.28605	0.220749	2.0653	4	0	24	0	4.26219e-12	pat	12	-	3
AT5G50360	0.089415	4	1.91647	0	1.91647	4	2.3229	0.515444	1.80746	4	103	2	0.980952	8.3944e-12	mat	12	-	0
AT4G13460	0.12459	4	1.42261	0	1.42261	4	1.97344	0	1.97344	4	719	530	0.575661	8.93267e-12	pat	12	-	2
AT3G44070	0.477425	4	1.43641	0	1.43641	4	0.993038	0	0.993038	4	0	23	0	1.18253e-11	pat	12	-	-
AT4G05470	0.22785	4	0.972859	0	0.972859	4	1.98336	0	1.98336	4	0	22	0	3.28376e-11	pat	12	-	-
AT2G23230	0.05064	4	1.03941	0	1.03941	4	2.38844	0.464431	1.92401	4	86	0	1	5.47399e-11	mat	12	-	-
AT4G15900	0.073625	4	1.5451	0.121269	1.42383	4	2.23091	0	2.23091	4	191	184	0.509333	1.02562e-10	pat	12	PEG	1
AT5G50470	0.04018	4	0.845645	0	0.845645	4	1.39493	0.4698	0.925128	4	1	22	0.0434783	2.29759e-10	pat	12	-	1
AT4G10360	0.10091	4	1.01549	0	1.01549	4	1.73366	0	1.73366	4	577	430	0.572989	2.86266e-10	pat	12	-	0
AT1G75580	0.121115	4	0.611864	0.0314786	0.580386	4	1.67375	0	1.67375	4	79	0	1	3.28059e-10	mat	12	-	0
AT1G60400	0.1373	4	1.32419	0	1.32419	4	2.39466	0	2.39466	4	0	19	0	7.07446e-10	pat	12	-	1
AT1G22410	0.07184	4	1.55634	0	1.55634	4	2.186	0	2.186	4	485	136	0.780998	1.50413e-09	mat	12	-	-
AT3G31900	0.71958	4	0.79015	0.353144	0.437006	4	1.33265	0.297214	1.03544	4	68	0	1	5.51121e-09	mat	12	-	-
AT1G65360	0.15875	4	1.01175	0.10454	0.907208	4	2.27411	0	2.27411	4	0	17	0	5.51121e-09	pat	12	-	-
AT1G17780	0.11588	4	1.58257	0	1.58257	4	1.91701	0	1.91701	4	131	132	0.498099	6.66815e-09	pat	12	-	4
AT5G63100	0.04587	4	1.0538	0	1.0538	4	1.72731	0	1.72731	4	26	48	0.351351	8.71744e-09	pat	12	-	-
AT3G18550	0.083065	4	0.747005	0	0.747005	4	1.84174	0.25615	1.5856	4	359	282	0.560062	1.03158e-08	pat	12	-	2
AT1G27570	0.76486	4	2.09582	0	2.09582	4	1.28535	0	1.28535	4	0	16	0	1.54173e-08	pat	12	-	-
AT4G20800	0.07275	4	1.80274	0	1.80274	4	2.10114	0	2.10114	4	1	17	0.0555556	3.79791e-08	pat	12	PEG	-
AT2G17305	0.298605	4	0.437168	0	0.437168	4	1.77249	0	1.77249	4	26	46	0.361111	3.79791e-08	pat	12	-	-
AT3G44090	0.10979	4	1.37779	0.3998	0.977988	4	2.35989	0	2.35989	4	59	0	1	5.59167e-08	mat	12	-	-
AT4G07820	0.05085	4	0.71156	0.303405	0.408155	4	1.81323	0.309125	1.5041	4	3	19	0.136364	1.31711e-07	pat	12	-	-
AT3G06435	0.48791	4	1.63846	0.885186	0.753275	4	2.76783	1.10738	1.66045	4	1	15	0.0625	2.9514e-07	pat	12	-	-
AT1G65890	0.063755	4	1.28275	0	1.28275	4	2.46904	0.0953895	2.37366	4	1	14	0.0666667	8.24391e-07	pat	12	-	1
AT5G42670	0.077465	4	0.991521	0.115548	0.875973	4	1.82638	0	1.82638	4	10	25	0.285714	1.745e-06	pat	12	-	-
AT1G47530	0.09275	4	1.19268	0	1.19268	4	1.74658	0.093315	1.65326	4	2323	969	0.70565	2.08736e-06	mat	12	-	-
AT5G28300	0.051875	4	0.430471	0	0.430471	4	1.49931	0.505064	0.994242	4	50	60	0.454545	2.36542e-06	pat	12	-	2
AT1G28440	0.081605	4	1.51499	0	1.51499	4	2.14119	0.264658	1.87653	4	2926	1252	0.700335	3.90258e-06	mat	12	-	-
AT2G40520	0.117025	4	1.91147	0.388733	1.52273	4	2.2122	0.778783	1.43342	4	33	45	0.423077	5.02713e-06	pat	12	-	5
AT5G23380	0.06797	4	1.25529	0	1.25529	4	2.34427	0	2.34427	4	37	48	0.435294	6.03688e-06	pat	12	-	1
AT5G28910	0.5853	4	1.77386	0	1.77386	4	1.3521	0	1.3521	4	1050	651	0.617284	1.5568e-05	pat	12	-	-
AT5G21274	0.06172	4	1.18881	0	1.18881	4	1.70205	0	1.70205	4	546	365	0.599341	1.62769e-05	pat	12	-	-
AT4G20230	0.085695	4	0.792742	0	0.792742	4	1.84459	0.838987	1.00561	4	7	19	0.269231	1.71627e-05	pat	12	-	-
AT5G37290	0.04719	4	1.65098	0	1.65098	4	2.05106	0	2.05106	4	256	191	0.572707	2.50809e-05	pat	12	-	2
AT3G45080	0.07978	4	0.881988	0	0.881988	4	2.39202	0.517197	1.87482	4	35	0	1	2.87308e-05	mat	12	-	-
AT4G36910	0.062475	4	1.57477	0	1.57477	4	1.9633	0	1.9633	4	482	167	0.742681	3.99199e-05	mat	12	-	-
AT5G51590	0.08497	4	1.61592	0	1.61592	4	2.37478	0	2.37478	4	3	13	0.1875	4.78548e-05	pat	12	-	1
AT2G35585	0.08304	4	1.0185	0	1.0185	4	2.01767	0.331047	1.68662	4	29	0	1	0.00014016	mat	12	-	0
AT2G39010	0.051895	4	0.7538	0.0570143	0.696786	4	1.95275	0.501263	1.45148	4	29	0	1	0.00014016	mat	12	-	0
AT4G16860	0.58615	4	1.19079	0	1.19079	4	0.724104	0	0.724104	4	5	14	0.263158	0.000190651	pat	12	-	-
AT4G10750	0.058355	4	1.80351	0	1.80351	4	2.39349	0	2.39349	4	2336	1016	0.696897	0.000204944	mat	12	-	-
AT3G50730	0.075565	4	0.923445	0	0.923445	4	2.33014	0.151248	2.1789	4	44	47	0.483516	0.000210354	pat	12	-	1
AT2G19390	0.06295	4	1.04377	0	1.04377	4	1.89204	0	1.89204	4	77	70	0.52381	0.000238563	pat	12	-	3
AT5G28850	0.119095	4	1.29461	0	1.29461	4	2.13397	0	2.13397	4	355	240	0.596639	0.000290566	pat	12	-	-
AT4G30860	0.043705	4	0.4853	0	0.4853	4	0.958207	0	0.958207	4	74	14	0.840909	0.000525557	mat	12	-	-
AT3G45070	0.081235	4	0.981073	0.426041	0.555032	4	2.47602	0.998285	1.47774	4	24	0	1	0.000532006	mat	12	-	0
AT2G42470	0.093745	4	0.71162	0	0.71162	4	0.988849	0	0.988849	4	64	11	0.853333	0.000605172	mat	12	-	-
AT4G00390	0.067605	4	0.683182	0	0.683182	4	1.50939	0.0366462	1.47274	4	25	30	0.454545	0.000846517	pat	12	-	0
AT5G54590	0.05148	4	1.25419	0	1.25419	4	1.97632	0	1.97632	4	12	19	0.387097	0.000959969	pat	12	-	-
AT4G10770	0.04946	4	0.527833	0	0.527833	4	1.83533	0	1.83533	4	1757	1001	0.637056	0.000971044	pat	12	-	-
AT3G22830	0.101015	4	0.536824	0	0.536824	4	2.13352	0.0643645	2.06916	4	5	12	0.294118	0.00112013	pat	12	-	-
AT4G10670	0.08431	4	1.02489	0	1.02489	4	1.31251	0.0281675	1.28434	4	64	57	0.528926	0.00130844	pat	12	-	-
AT5G60570	0.07684	4	1.2225	0	1.2225	4	0.895845	0	0.895845	4	147	43	0.773684	0.00175263	mat	12	-	-
AT1G13080	0.055845	4	0.49868	0	0.49868	4	1.15619	0	1.15619	4	361	132	0.732252	0.00200758	mat	12	-	-
AT1G74490	0.117255	4	1.04347	0	1.04347	4	1.68885	0	1.68885	4	42	6	0.875	0.00219965	mat	12	-	-
AT5G62130	0.09323	4	1.7806	0.76816	1.01244	4	1.98965	0	1.98965	4	77	64	0.546099	0.00238941	pat	12	-	-
AT5G50020	0.093575	4	1.03751	0	1.03751	4	1.5331	0	1.5331	4	432	272	0.613636	0.00283754	pat	12	-	-
AT5G50840	0.078595	4	0.974956	0	0.974956	4	1.03384	0	1.03384	4	28	30	0.482759	0.00296711	pat	12	-	1
AT2G31780	0.043	4	0.510048	0	0.510048	4	1.05217	0	1.05217	4	26	2	0.928571	0.00328346	mat	12	-	-
AT1G02390	0.06167	4	0.497586	0	0.497586	4	2.43677	0.134117	2.30265	4	55	11	0.833333	0.0040752	mat	12	-	-
AT2G07040	0.584975	4	1.46729	0	1.46729	4	0.880379	0.0621789	0.818201	4	17	21	0.447368	0.00413472	pat	12	-	-
AT2G33620	0.093395	4	0.953913	0	0.953913	4	1.2693	0	1.2693	4	166	53	0.757991	0.004145	mat	12	-	-
AT1G66050	0.18979	4	1.07606	0	1.07606	4	1.25181	0	1.25181	4	16	0	1	0.00467773	mat	12	-	1
AT3G26935	0.04606	4	0.860796	0	0.860796	4	1.54708	0	1.54708	4	203	69	0.746324	0.00532228	mat	12	-	-
AT4G21940	0.08254	4	0.580905	0	0.580905	4	1.90997	0.67133	1.23864	4	4	9	0.307692	0.00603956	pat	12	-	-
AT3G23750	0.044385	4	0.509741	0	0.509741	4	0.890518	0	0.890518	4	142	45	0.759358	0.00716973	mat	12	-	-
AT5G01090	0.08216	4	1.55759	0	1.55759	4	1.28949	0	1.28949	4	81	63	0.5625	0.00800994	pat	12	-	-
AT1G07700	0.11109	4	1.16085	0	1.16085	4	1.64733	0	1.64733	4	82	63	0.565517	0.00977272	pat	12	-	-
AT2G33280	0.069595	4	1.72793	0	1.72793	4	1.86057	0	1.86057	4	13	0	1	0.0107874	mat	12	-	0
AT2G20160	0.161575	4	0.48758	0	0.48758	4	1.74727	0.136948	1.61032	4	136	94	0.591304	0.015329	pat	12	-	-
AT3G13810	0.102855	4	0.749068	0.0238133	0.725255	4	2.31343	0.433118	1.88031	4	23	3	0.884615	0.0183997	mat	12	-	-
AT1G72340	0.04199	4	1.19245	0	1.19245	4	1.76333	0	1.76333	4	723	417	0.634211	0.0200913	pat	12	-	-
AT1G31650	0.11715	4	1.1285	0	1.1285	4	1.97074	0.286186	1.68456	4	9	12	0.428571	0.0206376	pat	12	-	-
AT3G52270	0.06928	4	1.20422	0	1.20422	4	1.58484	0	1.58484	4	15	1	0.9375	0.0215563	mat	12	-	-
AT3G58640	0.06459	4	0.9441	0.00465	0.93945	4	1.57639	0	1.57639	4	228	145	0.61126	0.0232087	pat	12	-	-
AT5G60760	0.06141	4	0.801205	0	0.801205	4	1.0673	0	1.0673	4	453	187	0.707812	0.0272361	mat	12	-	1
AT1G50660	0.043755	4	0.895794	0	0.895794	4	0.864953	0	0.864953	4	186	119	0.609836	0.0352549	pat	12	-	-
AT1G61330	0.06713	4	1.38299	0	1.38299	4	1.9851	0	1.9851	4	159	102	0.609195	0.0488846	pat	12	-	-
AT1G44790	0.051455	4	0.879613	0	0.879613	4	1.28537	0	1.28537	4	250	99	0.716332	0.0490417	mat	12	-	-
AT1G58420	0.054065	4	0.706384	0	0.706384	4	1.64179	0	1.64179	4	12	1	0.923077	0.0498602	mat	12	-	-
AT3G26270	0.06242	4	0.544682	0	0.544682	4	1.21665	0.20846	1.00819	4	46	35	0.567901	0.0593464	bial	12	-	-
AT5G03660	0.041015	4	1.1231	0	1.1231	4	1.75987	0.25883	1.50103	4	211	83	0.717687	0.0634865	bial	12	-	-
AT5G37940	0.044235	4	0.515757	0	0.515757	4	1.41656	0.03211	1.38445	4	14	2	0.875	0.0770999	bial	12	-	-
AT1G19835	0.081085	4	1.14385	0	1.14385	4	1.85484	0	1.85484	4	395	168	0.701599	0.0787035	bial	12	-	-
AT3G05610	0.085505	4	1.17995	0	1.17995	4	1.62372	0	1.62372	4	18	16	0.529412	0.0895551	bial	12	-	-
AT5G49520	0.04238	4	0.814095	0	0.814095	4	2.24562	0.522324	1.7233	4	62	42	0.596154	0.127153	bial	12	-	-
AT2G41650	0.042025	4	1.1605	0	1.1605	4	2.54767	0.15065	2.39702	4	15	13	0.535714	0.141579	bial	12	-	-
AT2G27210	0.04836	4	1.06071	0	1.06071	4	1.09643	0	1.09643	4	134	54	0.712766	0.17997	bial	12	-	-
AT4G01950	0.0484	4	0.962396	0	0.962396	4	2.29263	0.493695	1.79894	4	37	26	0.587302	0.181449	bial	12	-	-
AT2G42620	0.0953	4	1.27999	0	1.27999	4	2.01227	0	2.01227	4	36	24	0.6	0.273322	bial	12	-	-
AT1G05270	0.04869	4	1.43518	0.163467	1.27172	4	2.27638	0	2.27638	4	225	126	0.641026	0.30818	bial	12	-	-
AT5G23390	0.094535	4	1.49514	0	1.49514	4	1.93431	0	1.93431	4	666	311	0.681679	0.31955	bial	12	-	-
AT5G50860	0.049735	4	0.545276	0	0.545276	4	1.37047	0	1.37047	4	97	57	0.62987	0.332712	bial	12	-	-
AT1G17145	0.070065	4	1.07927	0	1.07927	4	1.84522	0	1.84522	4	330	180	0.647059	0.347558	bial	12	-	-
AT1G70900	0.07926	4	1.05939	0	1.05939	4	1.82735	0	1.82735	4	110	63	0.635838	0.389698	bial	12	-	-
AT3G27390	0.053755	4	0.977229	0.354387	0.622842	4	1.97168	0	1.97168	4	77	45	0.631148	0.405274	bial	12	-	-
AT3G24520	0.076675	4	0.87041	0	0.87041	4	1.69397	0.165555	1.52842	4	68	40	0.62963	0.414216	bial	12	-	-
AT1G17810	0.060405	4	0.871555	0	0.871555	4	1.33062	0	1.33062	4	15	5	0.75	0.429195	bial	12	-	-
AT4G31650	0.099385	4	0.928644	0	0.928644	4	1.43113	0	1.43113	4	107	60	0.640719	0.476881	bial	12	-	-
AT5G15120	0.0445	4	1.20444	0	1.20444	4	1.83898	0	1.83898	4	10	7	0.588235	0.492717	bial	12	-	-
AT3G52280	0.084915	4	1.22335	0	1.22335	4	1.55375	0	1.55375	4	48	20	0.705882	0.492717	bial	12	-	-
AT2G26510	0.057525	4	1.24361	0.242175	1.00144	4	2.01939	0.63431	1.38508	4	12	8	0.6	0.527089	bial	12	-	-
AT5G53160	0.04757	4	0.841809	0	0.841809	4	2.01872	0	2.01872	4	178	82	0.684615	0.539255	bial	12	-	-
AT4G10660	0.652255	4	1.72459	0	1.72459	4	1.60444	0	1.60444	4	25	10	0.714286	0.550097	bial	12	-	-
AT4G37440	0.094105	4	1.40212	0	1.40212	4	2.0471	0	2.0471	4	111	61	0.645349	0.553127	bial	12	-	-
AT3G08670	0.08237	4	1.33976	0	1.33976	4	2.0646	0.0413257	2.02328	4	413	197	0.677049	0.586463	bial	12	-	-
AT4G11100	0.08342	4	1.57299	0	1.57299	4	2.01337	0	2.01337	4	792	409	0.65945	0.595764	bial	12	-	1
AT1G47500	0.084635	4	1.31805	0.190952	1.1271	4	1.72649	0	1.72649	4	1611	820	0.66269	0.677482	bial	12	-	1
AT1G55270	0.080685	4	0.870438	0	0.870438	4	1.94474	0	1.94474	4	19	11	0.633333	0.698535	bial	12	-	-
AT4G10190	0.26497	4	0.699457	0	0.699457	4	1.27374	0.364216	0.909522	4	116	56	0.674419	0.829248	bial	12	-	-
AT1G52070	0.08473	4	0.833785	0	0.833785	4	2.17264	0.15001	2.02263	4	30	14	0.681818	0.83117	bial	12	-	-
AT3G10330	0.04322	4	1.23179	0	1.23179	4	1.48591	0	1.48591	4	105	54	0.660377	0.866401	bial	12	-	-
AT2G42460	0.09575	4	0.806767	0	0.806767	4	0.968304	0	0.968304	4	108	55	0.662577	0.911799	bial	12	-	-
AT1G78490	0.06241	4	1.43664	0	1.43664	4	1.94375	0	1.94375	4	12	6	0.666667	1	bial	12	-	-
AT3G21175	0.059725	4	1.44729	0	1.44729	4	1.90497	0	1.90497	4	202	101	0.666667	1	bial	12	-	-
AT1G05260	0.02091	3	0.491535	0	0.491535	4	1.73196	0.838118	0.893847	4	3563	5	0.998599	0	mat	11	-	0
AT5G44220	0.026195	3	1.10956	0	1.10956	4	1.59885	0	1.59885	4	94	701	0.118239	5.3941e-236	pat	11	-	-
AT4G19240	0.715565	4	1.88722	0.886188	1.00104	4	1.1587	0.683761	0.474935	3	7	546	0.0126582	1.80606e-233	pat	11	-	-
AT5G55250	0.043795	4	0.279038	0	0.279038	3	1.53742	0.340768	1.19665	4	1862	13	0.993067	1.69719e-197	mat	11	-	0
AT3G20950	0.58952	4	1.3074	0	1.3074	4	0.563452	0	0.563452	3	1	357	0.0027933	1.98805e-156	pat	11	-	-
AT1G31600	0.02125	3	1.26666	0.0565478	1.21011	4	2.41398	0	2.41398	4	1980	206	0.905764	2.58187e-124	mat	11	-	-
AT4G08590	0.02764	3	0.696341	0	0.696341	4	1.176	0	1.176	4	593	697	0.45969	5.03103e-56	pat	11	PEG	5
AT3G27470	0.026515	3	0.65132	0	0.65132	4	1.81685	0	1.81685	4	2535	651	0.795669	7.98682e-54	mat	11	-	-
AT1G67880	0.02073	3	1.25537	0	1.25537	4	2.41018	0.033575	2.37661	4	819	107	0.884449	6.84473e-45	mat	11	-	0
AT1G58602	0.528065	4	0.67885	0.0846944	0.594156	4	0.423044	0.117211	0.305834	3	149	251	0.3725	9.5464e-36	pat	11	-	-
AT3G06130	0.02083	3	0.621411	0	0.621411	4	1.309	0	1.309	4	370	15	0.961039	1.62395e-34	mat	11	-	0
AT4G09960	0.067775	4	0.51665	0.0480923	0.468558	4	1.49571	0.998968	0.496739	3	236	2	0.991597	2.07699e-26	mat	11	-	0
AT4G03930	0.606245	4	1.19749	0.34587	0.851618	4	0.801321	0.263491	0.53783	3	180	0	1	2.3816e-21	mat	11	-	0
AT5G17730	0.423245	4	1.09942	0	1.09942	4	0.62935	0	0.62935	3	171	216	0.44186	6.50708e-21	pat	11	-	-
AT1G65370	0.11148	4	0.358193	0	0.358193	3	1.06029	0	1.06029	4	172	207	0.453826	1.49779e-18	pat	11	-	2
AT1G68470	0.133745	4	1.0618	0.0698375	0.991963	4	0.366237	0	0.366237	3	220	16	0.932203	4.99868e-18	mat	11	-	-
AT1G67220	0.03459	3	0.645947	0.0103588	0.635589	4	0.965274	0	0.965274	4	1	37	0.0263158	5.5849e-17	pat	11	PEG	1
AT2G17540	0.068395	4	0.408495	0	0.408495	4	0.86563	0.191735	0.673895	3	288	39	0.880734	2.1817e-16	mat	11	-	-
AT5G55860	0.08728	4	1.48284	0.208647	1.27419	4	0.729941	0.375219	0.354722	3	52	95	0.353741	8.39359e-16	pat	11	-	-
AT5G35610	0.38365	4	0.93615	0	0.93615	4	0.620505	0.251605	0.3689	3	142	5	0.965986	1.37784e-14	mat	11	-	-
AT3G47030	0.07829	4	0.316404	0	0.316404	3	1.82136	0	1.82136	4	20	56	0.263158	8.5099e-14	pat	11	PEG	5
AT5G62140	0.054755	4	0.703582	0	0.703582	4	0.543441	0	0.543441	3	326	61	0.842377	2.25682e-13	mat	11	-	-
AT5G23660	0.250805	4	0.85436	0.26784	0.58652	4	0.78586	0.23933	0.54653	3	177	17	0.912371	3.87878e-13	mat	11	-	0
AT1G67810	0.067735	4	0.784066	0.389554	0.394512	3	1.61223	0	1.61223	4	2021	1294	0.609653	3.3197e-12	pat	11	-	-
AT5G23170	0.032575	3	1.09608	0	1.09608	4	2.25057	0.223672	2.02689	4	257	44	0.853821	5.66117e-12	mat	11	-	0
AT4G23120	0.052705	4	0.375047	0	0.375047	3	1.69722	0.839574	0.857647	4	0	22	0	3.28376e-11	pat	11	-	-
AT2G05910	0.086745	4	0.333232	0	0.333232	3	1.88739	0.377003	1.51038	4	86	0	1	5.47399e-11	mat	11	-	0
AT3G51720	0.02602	3	0.468733	0	0.468733	4	0.993873	0	0.993873	4	370	87	0.809628	8.98546e-11	mat	11	-	-
AT4G34610	0.06167	4	0.650617	0	0.650617	4	0.688237	0	0.688237	3	78	0	1	4.23806e-10	mat	11	-	0
AT3G60350	0.038865	3	1.59647	0	1.59647	4	1.93549	0	1.93549	4	109	121	0.473913	5.60496e-10	pat	11	-	2
AT2G23150	0.024605	3	1.075	0	1.075	4	0.88901	0	0.88901	4	1526	568	0.728749	1.67604e-09	mat	11	-	-
AT4G23440	0.03499	3	1.68181	0.132108	1.5497	4	1.67562	0	1.67562	4	100	112	0.471698	1.72304e-09	pat	11	-	3
AT5G15360	0.720935	4	1.80712	0	1.80712	4	0.320193	0	0.320193	3	0	17	0	5.51121e-09	pat	11	-	-
AT1G13390	0.08244	4	0.350637	0	0.350637	3	1.63344	0.00683704	1.6266	4	444	336	0.569231	7.80509e-09	pat	11	-	1
AT5G02500	0.0282	3	1.24671	0	1.24671	4	1.73932	0	1.73932	4	3890	2253	0.633241	2.73747e-08	pat	11	-	-
AT2G05117	0.663505	4	1.07767	0	1.07767	4	0.415428	0	0.415428	3	0	15	0	4.32046e-08	pat	11	-	-
AT1G28430	0.049745	4	0.375415	0	0.375415	3	1.58013	0	1.58013	4	129	19	0.871622	1.22807e-07	mat	11	-	-
AT5G59590	0.029755	3	0.445396	0	0.445396	4	0.743704	0	0.743704	4	1603	634	0.716585	5.48916e-07	mat	11	-	-
AT3G12200	0.037865	3	0.558476	0	0.558476	4	0.925976	0	0.925976	4	512	169	0.751836	2.41982e-06	mat	11	-	-
AT1G32260	0.02222	3	1.04939	0	1.04939	4	0.878609	0	0.878609	4	548	185	0.747613	3.33661e-06	mat	11	-	-
AT5G07710	0.028135	3	0.467867	0	0.467867	4	0.87825	0	0.87825	4	111	99	0.528571	2.18432e-05	pat	11	-	-
AT3G29375	0.029335	3	0.413637	0	0.413637	4	0.831475	0	0.831475	4	1019	400	0.718111	3.94104e-05	mat	11	-	-
AT3G45750	0.03695	3	0.81411	0	0.81411	4	1.07102	0	1.07102	4	357	250	0.588138	4.05747e-05	pat	11	-	-
AT4G11780	0.04092	4	0.278525	0	0.278525	3	1.23786	0.399848	0.838015	4	37	1	0.973684	5.95024e-05	mat	11	-	-
AT2G37370	0.439045	4	1.16614	0	1.16614	4	0.484814	0	0.484814	3	57	59	0.491379	6.20578e-05	pat	11	-	-
AT4G15500	0.0287	3	0.953339	0	0.953339	4	1.54771	0	1.54771	4	7	17	0.291667	9.73457e-05	pat	11	-	-
AT3G44800	0.07755	4	0.412559	0	0.412559	4	0.673659	0	0.673659	3	43	47	0.477778	0.00014393	pat	11	-	-
AT4G03600	0.02261	3	1.32011	0	1.32011	4	2.02806	0	2.02806	4	5	12	0.294118	0.00112013	pat	11	-	-
AT1G67856	0.026215	3	0.656083	0	0.656083	4	1.63163	0	1.63163	4	217	152	0.588076	0.00136234	pat	11	-	-
AT5G24780	0.024685	3	0.63153	0	0.63153	4	1.79841	0.48452	1.31389	4	18	0	1	0.0026998	mat	11	-	-
AT5G38410	0.039745	3	0.841036	0.1963	0.644736	4	1.83818	0.5559	1.28228	4	28	30	0.482759	0.00296711	pat	11	-	-
AT4G17486	0.04169	4	0.544033	0.164314	0.379719	3	1.519	0	1.519	4	88	69	0.56051	0.00477753	pat	11	-	-
AT3G52920	0.03011	3	0.878674	0	0.878674	4	1.37244	0.236326	1.13611	4	70	17	0.804598	0.00634972	mat	11	-	-
AT5G64130	0.03981	3	1.77119	0	1.77119	4	2.35139	0	2.35139	4	498	300	0.62406	0.010674	pat	11	-	-
AT4G11330	0.02657	3	0.883727	0	0.883727	4	1.24144	0	1.24144	4	31	5	0.861111	0.0133283	mat	11	-	-
AT4G02733	0.03945	3	0.816907	0.253764	0.563144	4	2.1663	0	2.1663	4	5	9	0.357143	0.0140193	pat	11	-	2
AT5G23020	0.04045	4	0.274665	0	0.274665	3	1.8895	0.504612	1.38488	4	12	0	1	0.0143059	mat	11	-	-
AT3G13350	0.07427	4	0.694892	0	0.694892	4	0.573789	0	0.573789	3	441	178	0.712439	0.0157013	mat	11	-	-
AT4G37400	0.029985	3	0.769308	0	0.769308	4	1.47245	0.399391	1.07306	4	10	13	0.434783	0.0183207	pat	11	-	-
AT5G52870	0.045685	4	0.650335	0	0.650335	4	0.63618	0	0.63618	3	32	6	0.842105	0.0217815	mat	11	-	-
AT3G48740	0.042215	4	0.248582	0	0.248582	3	1.99192	0.958562	1.03336	4	9135	4403	0.674767	0.0455631	mat	11	-	-
AT5G27130	0.029445	3	0.688298	0	0.688298	4	1.21772	0	1.21772	4	15	2	0.882353	0.0592297	bial	11	-	-
AT1G72820	0.028525	3	1.27337	0	1.27337	4	1.67663	0	1.67663	4	148	55	0.729064	0.0593073	bial	11	-	-
AT2G17310	0.037465	3	1.02168	0	1.02168	4	2.04109	0.289551	1.75154	4	447	258	0.634043	0.0661285	bial	11	-	-
AT4G37390	0.026935	3	0.469189	0	0.469189	4	1.28952	0.212561	1.07696	4	10	1	0.909091	0.0880815	bial	11	-	-
AT1G49710	0.031535	3	1.19577	0	1.19577	4	1.83983	0	1.83983	4	54	38	0.586957	0.104833	bial	11	-	-
AT1G47800	0.04027	4	0.686453	0.347583	0.338869	3	1.80436	0.658283	1.14607	4	12	2	0.857143	0.13057	bial	11	-	-
AT2G16290	0.092445	4	0.270826	0	0.270826	3	1.33653	0.460224	0.876307	4	15	3	0.833333	0.133614	bial	11	-	-
AT1G67900	0.02399	3	0.540604	0	0.540604	4	1.13546	0	1.13546	4	11	10	0.52381	0.164915	bial	11	-	0
AT1G14900	0.021315	3	0.616693	0	0.616693	4	0.819052	0	0.819052	4	1944	920	0.678771	0.169397	bial	11	-	-
AT2G11520	0.047795	4	0.711833	0.0762	0.635633	4	1.0584	0.613443	0.444957	3	16	4	0.8	0.205903	bial	11	-	-
AT5G10140	0.03234	3	0.604319	0	0.604319	4	1.5965	0.357846	1.23865	4	132	75	0.637681	0.376344	bial	11	-	1
AT5G10440	0.02865	3	0.5093	0	0.5093	4	1.13488	0	1.13488	4	22	14	0.611111	0.4795	bial	11	-	-
AT4G14140	0.57354	4	1.55997	0.258342	1.30163	4	0.501242	0	0.501242	3	538	281	0.656899	0.553182	bial	11	-	-
AT3G28920	0.039675	3	0.774346	0.0315	0.742846	4	1.42585	0.414176	1.01168	4	143	66	0.684211	0.590558	bial	11	-	-
AT5G41500	0.140785	4	0.327455	0	0.327455	3	1.10759	0	1.10759	4	31	14	0.688889	0.75183	bial	11	-	-
AT5G55730	0.032085	3	0.403559	0	0.403559	4	1.38405	0	1.38405	4	1317	652	0.668867	0.835885	bial	11	-	-
AT4G13992	0.11558	4	0.680226	0	0.680226	4	0.571555	0	0.571555	3	9	4	0.692308	0.844519	bial	11	-	-
AT2G42110	0.024075	3	0.48892	0	0.48892	4	1.07242	0	1.07242	4	1300	644	0.668724	0.84739	bial	11	-	-
AT2G32930	0.03219	3	0.574052	0.0190278	0.555024	4	1.08156	0	1.08156	4	46	24	0.657143	0.865772	bial	11	-	-
AT4G15490	0.029875	3	0.341792	0	0.341792	3	1.37528	0.655867	0.71941	4	20157	3157	0.864588	0	mat	10	-	-
AT4G12290	0.016825	2	0.897126	0	0.897126	4	2.05643	0.461882	1.59455	4	6971	4	0.999427	0	mat	10	-	0
AT1G05850	0.00846	2	1.19694	0	1.19694	4	1.05532	0	1.05532	4	13296	3341	0.799183	7.25916e-288	mat	10	-	-
AT2G25540	0.03748	3	0.647911	0	0.647911	4	0.445968	0	0.445968	3	2970	106	0.96554	7.3535e-271	mat	10	-	0
AT1G05280	0.04121	4	0.192613	0	0.192613	2	2.37071	1.22031	1.15039	4	3665	448	0.891077	1.03818e-204	mat	10	-	0
AT5G38960	0.39584	4	0.618725	0.142542	0.476182	4	0.287265	0	0.287265	2	3213	530	0.858402	1.11044e-136	mat	10	-	-
AT1G44770	0.01027	2	1.33256	0	1.33256	4	2.04284	0	2.04284	4	3919	757	0.838109	1.60085e-136	mat	10	-	-
AT5G47330	0.048905	4	0.221414	0.0356519	0.185762	2	0.905417	0	0.905417	4	960	6	0.993789	3.60847e-103	mat	10	-	0
AT3G28917	0.029055	3	0.865615	0.208045	0.65757	4	1.4465	0.962507	0.483992	3	877	0	1	2.29565e-97	mat	10	-	0
AT1G44800	0.03007	3	0.280542	0	0.280542	3	1.54195	0.404807	1.13715	4	1031	1163	0.469918	4.16288e-85	pat	10	-	0
AT1G70560	0.050955	4	0.222881	0.0611143	0.161766	2	1.35979	0.0343885	1.32541	4	24	224	0.0967742	8.23678e-81	pat	10	PEG	7
AT5G18290	0.01674	2	0.691762	0	0.691762	4	1.77085	0.509223	1.26162	4	5126	1530	0.770132	1.05089e-71	mat	10	-	-
AT3G24250	0.058205	4	0.604923	0	0.604923	4	0.694656	0.606782	0.0878748	2	147	347	0.297571	7.91337e-68	pat	10	-	-
AT5G62110	0.432955	4	0.713218	0.594777	0.118441	2	1.91835	0.271541	1.64681	4	7	103	0.0636364	4.83535e-41	pat	10	PEG	3
AT3G11330	0.017685	2	1.39528	0	1.39528	4	2.33669	0.226388	2.1103	4	1477	342	0.811985	1.75989e-39	mat	10	-	-
AT3G11170	0.01889	2	0.457972	0	0.457972	4	1.82448	0	1.82448	4	778	743	0.511506	1.02126e-37	pat	10	-	-
AT3G11160	0.014385	2	0.61209	0	0.61209	4	1.32961	0	1.32961	4	96	205	0.318937	1.68913e-37	pat	10	-	1
AT4G20820	0.00944	2	0.725182	0.0328925	0.69229	4	1.17066	0	1.17066	4	299	0	1	2.22971e-34	mat	10	-	0
AT5G23200	0.008245	2	0.661717	0	0.661717	4	2.21887	0	2.21887	4	1201	291	0.80496	9.15174e-30	mat	10	-	-
AT3G51110	0.009325	2	0.663867	0	0.663867	4	1.50465	0.104479	1.40017	4	498	63	0.887701	1.17672e-28	mat	10	-	-
AT1G62200	0.01231	2	0.563387	0	0.563387	4	1.27891	0.40779	0.871116	4	249	3	0.988095	2.64723e-27	mat	10	-	0
AT5G63750	0.01894	2	1.14957	0	1.14957	4	1.84124	0	1.84124	4	170	239	0.415648	4.8238e-27	pat	10	-	2
AT2G23140	0.00871	2	0.624653	0	0.624653	4	1.15369	0.0366625	1.11703	4	3401	1200	0.739187	1.71592e-25	mat	10	-	-
AT5G42910	0.022635	3	1.37526	0	1.37526	4	0.77809	0.11836	0.65973	3	309	335	0.479814	8.3955e-24	pat	10	-	-
AT2G19360	0.67923	4	0.350044	0.0706231	0.279421	3	0.725361	0.273253	0.452108	3	198	1	0.994975	8.82303e-23	mat	10	-	0
AT2G18490	0.078125	4	0.403102	0.21368	0.189422	2	1.99258	0.0025	1.99008	4	130	182	0.416667	7.42729e-21	pat	10	-	-
AT3G12830	0.0209	3	0.48917	0	0.48917	4	1.45058	0.84552	0.605063	3	982	259	0.791297	1.23584e-20	mat	10	-	-
AT3G05600	0.0185	2	0.570265	0	0.570265	4	0.874432	0	0.874432	4	188	6	0.969072	4.07008e-19	mat	10	-	0
AT3G04090	0.00816	2	1.13302	0	1.13302	4	2.19305	1.3325	0.86055	4	2188	766	0.740691	1.40631e-17	mat	10	-	0
AT2G33793	0.010765	2	0.921735	0	0.921735	4	2.06035	0.0770275	1.98332	4	642	520	0.552496	1.50748e-16	pat	10	-	-
AT4G04830	0.01232	2	0.920087	0.219055	0.701033	4	2.00629	0.678085	1.32821	4	174	11	0.940541	2.74235e-15	mat	10	-	-
AT1G07690	0.06686	4	0.12524	0	0.12524	2	1.07291	0	1.07291	4	61	100	0.378882	9.47078e-15	pat	10	-	-
AT5G01200	0.00851	2	0.588545	0	0.588545	4	0.719874	0	0.719874	4	122	1	0.99187	1.99546e-14	mat	10	-	0
AT5G07160	0.068055	4	0.40279	0	0.40279	4	1.59199	1.43003	0.161967	2	282	266	0.514599	4.30187e-14	pat	10	-	-
AT4G02780	0.036235	3	0.354992	0	0.354992	3	1.57991	0	1.57991	4	68	103	0.397661	8.5099e-14	pat	10	-	-
AT4G03610	0.04214	4	1.02099	0.796803	0.224192	3	1.43428	0.880805	0.553472	3	24	58	0.292683	6.77043e-13	pat	10	PEG	1
AT2G38195	0.71799	4	1.23546	1.1339	0.101564	2	1.66567	0.6311	1.03457	4	3	29	0.09375	6.19899e-12	pat	10	-	-
AT5G43810	0.037715	3	0.548569	0.157612	0.390957	3	1.15748	0	1.15748	4	1252	844	0.597328	1.65013e-11	pat	10	-	-
AT1G67840	0.008905	2	1.33624	0	1.33624	4	1.80249	0	1.80249	4	1420	502	0.738814	1.95055e-11	mat	10	-	-
AT1G28960	0.0093	2	1.08831	0.249326	0.838984	4	2.24214	0.707225	1.53491	4	262	49	0.842444	4.8392e-11	mat	10	-	-
AT5G06290	0.008115	2	1.12403	0	1.12403	4	1.7821	0	1.7821	4	1970	752	0.723733	2.68806e-10	mat	10	-	-
AT1G35160	0.026945	3	1.52459	0.899587	0.625007	4	1.03696	0.71151	0.325445	3	1756	1116	0.611421	3.37313e-10	pat	10	-	-
AT1G53690	0.017775	2	0.603214	0	0.603214	4	2.11135	0.197566	1.91379	4	1912	1201	0.614199	5.2985e-10	pat	10	-	-
AT3G21215	0.00902	2	1.89917	0	1.89917	4	1.72487	0	1.72487	4	1286	468	0.733181	3.43502e-09	mat	10	-	-
AT1G65380	0.016085	2	1.30194	0	1.30194	4	2.19284	0.00319429	2.18965	4	2154	863	0.713954	3.59105e-08	mat	10	-	-
AT1G72090	0.011815	2	0.468706	0	0.468706	4	1.73652	0.302716	1.43381	4	726	244	0.748454	6.53487e-08	mat	10	-	-
AT1G12620	0.015425	2	0.987065	0.134978	0.852087	4	1.51511	0.661925	0.853188	4	266	67	0.798799	3.13914e-07	mat	10	-	-
AT4G13560	0.028685	3	0.346548	0	0.346548	3	1.34196	0	1.34196	4	0	13	0	3.41417e-07	pat	10	-	-
AT1G75010	0.008655	2	0.585757	0.0656286	0.520129	4	1.10924	0	1.10924	4	361	103	0.778017	3.61622e-07	mat	10	-	-
AT1G80220	0.03884	3	0.737437	0.491433	0.246004	3	1.44221	0.686521	0.755689	4	0	12	0	9.63357e-07	pat	10	-	-
AT5G23260	0.02656	3	0.354527	0	0.354527	3	1.49288	0.417676	1.07521	4	47	0	1	1.24914e-06	mat	10	-	0
AT4G16810	0.091715	4	0.155032	0	0.155032	2	1.51995	0	1.51995	4	4	18	0.181818	1.40579e-06	pat	10	-	-
AT5G62830	0.028915	3	0.516517	0.282638	0.233879	3	1.48033	0.69252	0.787815	4	2	15	0.117647	1.5712e-06	pat	10	-	-
AT5G20320	0.02827	3	0.337269	0	0.337269	3	0.825183	0	0.825183	4	918	340	0.72973	2.0867e-06	mat	10	-	1
AT1G61310	0.0158	2	0.695437	0	0.695437	4	1.83121	0	1.83121	4	96	13	0.880734	2.12668e-06	mat	10	-	-
AT2G14540	0.60622	4	1.22718	0.276032	0.951145	4	0.185735	0	0.185735	2	1	13	0.0714286	2.30619e-06	pat	10	-	1
AT5G54310	0.014095	2	1.40172	0.247868	1.15385	4	1.96177	0	1.96177	4	520	173	0.750361	2.95716e-06	mat	10	-	-
AT5G06260	0.011045	2	0.758389	0	0.758389	4	1.90394	0	1.90394	4	186	45	0.805195	7.9575e-06	mat	10	-	-
AT2G30575	0.00989	2	0.855633	0	0.855633	4	1.11276	0	1.11276	4	86	13	0.868687	2.00787e-05	mat	10	-	-
AT1G63480	0.05581	4	0.283415	0	0.283415	3	0.672964	0	0.672964	3	401	132	0.752345	2.71595e-05	mat	10	-	-
AT3G21160	0.0113	2	1.16951	0	1.16951	4	1.9663	0.210641	1.75566	4	173	43	0.800926	2.84177e-05	mat	10	-	-
AT5G60980	0.029295	3	0.393395	0	0.393395	3	1.06188	0	1.06188	4	1157	704	0.621709	3.88522e-05	pat	10	-	-
AT1G11220	0.01962	2	0.70268	0	0.70268	4	1.41139	0	1.41139	4	677	251	0.729526	4.86363e-05	mat	10	-	-
AT3G29633	0.68796	4	1.05621	0.859082	0.197123	2	1.26093	0	1.26093	4	33	0	1	4.86501e-05	mat	10	-	0
AT4G16920	0.23418	4	0.246281	0	0.246281	3	0.437914	0	0.437914	3	4	14	0.222222	6.33425e-05	pat	10	-	-
AT5G67130	0.01081	2	0.657965	0	0.657965	4	1.62044	0	1.62044	4	262	79	0.768328	6.82326e-05	mat	10	-	-
AT1G53345	0.01326	2	0.571863	0	0.571863	4	1.40382	0.0372125	1.36661	4	137	35	0.796512	0.000303379	mat	10	-	-
AT2G30040	0.02044	3	0.660805	0	0.660805	4	1.42701	0.837194	0.589811	3	25	0	1	0.000406952	mat	10	-	0
AT5G45290	0.01269	2	1.3547	0.085328	1.26938	4	1.74684	0	1.74684	4	72	14	0.837209	0.00079374	mat	10	-	-
AT3G22800	0.03365	3	0.366774	0	0.366774	3	0.928378	0	0.928378	4	34	36	0.485714	0.00132004	pat	10	-	-
AT2G21140	0.01336	2	0.467083	0	0.467083	4	1.49405	0.768571	0.725474	4	20	0	1	0.0015654	mat	10	-	-
AT1G28695	0.010925	2	0.593171	0	0.593171	4	1.26842	0	1.26842	4	36	4	0.9	0.00174512	mat	10	-	-
AT1G72920	0.01129	2	0.790992	0	0.790992	4	1.41978	0.227039	1.19274	4	19	0	1	0.00205472	mat	10	-	-
AT5G40660	0.01046	2	1.09307	0	1.09307	4	1.95926	0	1.95926	4	131	39	0.770588	0.00404888	mat	10	-	-
AT1G27880	0.009375	2	2.39016	1.59577	0.794391	4	1.29201	0	1.29201	4	70	57	0.551181	0.0057659	pat	10	-	-
AT1G24130	0.02064	3	0.529265	0	0.529265	4	0.758515	0.280342	0.478173	3	102	76	0.573034	0.0080493	pat	10	-	-
AT2G04880	0.01194	2	0.998938	0.492795	0.506143	4	0.86596	0	0.86596	4	200	71	0.738007	0.0127272	mat	10	-	-
AT2G35700	0.00872	2	0.783729	0	0.783729	4	1.50294	0	1.50294	4	12	0	1	0.0143059	mat	10	-	-
AT3G49470	0.00957	2	0.977665	0	0.977665	4	1.60707	0	1.60707	4	605	252	0.705951	0.0147041	mat	10	-	-
AT2G16490	0.289735	4	0.475645	0	0.475645	4	0.349805	0.137061	0.212744	2	11	0	1	0.0190165	mat	10	-	-
AT1G78650	0.00802	2	1.02842	0	1.02842	4	1.55695	0.242668	1.31428	4	313	122	0.71954	0.0193189	mat	10	-	-
AT4G35100	0.015565	2	1.0408	0	1.0408	4	1.65003	0.354825	1.2952	4	36	31	0.537313	0.0247003	pat	10	-	-
AT4G10710	0.019115	2	1.37389	0	1.37389	4	1.66577	0.00147	1.6643	4	2072	950	0.685639	0.0269381	mat	10	-	-
AT3G16210	0.009895	2	1.17326	0	1.17326	4	2.00677	0	2.00677	4	45	11	0.803571	0.0297581	mat	10	-	-
AT2G28490	0.02175	3	0.21561	0	0.21561	3	0.925505	0.200633	0.724871	4	21	3	0.875	0.0303828	mat	10	-	-
AT3G17630	0.02045	3	0.455	0	0.455	4	0.476	0	0.476	3	30	26	0.535714	0.0376353	pat	10	-	-
AT4G36040	0.01151	2	0.417262	0	0.417262	4	1.45628	0.300853	1.15542	4	563	240	0.701121	0.0383476	mat	10	-	-
AT1G66210	0.066725	4	0.0729667	0	0.0729667	2	1.03672	0.0735062	0.963218	4	7	9	0.4375	0.0518299	bial	10	-	-
AT5G35770	0.04524	4	0.300415	0.188161	0.112253	2	1.59617	0	1.59617	4	90	30	0.75	0.0528075	bial	10	-	-
AT2G25420	0.008435	2	0.639967	0	0.639967	4	1.17847	0.288112	0.89036	4	350	206	0.629496	0.0629908	bial	10	-	-
AT1G65720	0.011265	2	0.486405	0	0.486405	4	2.14597	0.517624	1.62835	4	88	30	0.745763	0.0683572	bial	10	-	-
AT4G27170	0.039815	3	0.69497	0	0.69497	4	1.3989	0.942137	0.456763	3	36	28	0.5625	0.0770999	bial	10	-	-
AT2G36420	0.009565	2	0.495396	0	0.495396	4	1.04935	0.291842	0.757508	4	29	7	0.805556	0.0770999	bial	10	-	-
AT2G33780	0.01178	2	0.405473	0	0.405473	4	1.31078	0	1.31078	4	54	39	0.580645	0.0784476	bial	10	-	1
AT5G07430	0.10902	4	0.300627	0	0.300627	3	0.989836	0.614757	0.375078	3	21	18	0.538462	0.0894294	bial	10	-	-
AT5G38630	0.012985	2	1.34229	0	1.34229	4	1.82712	0	1.82712	4	1916	895	0.681608	0.0928701	bial	10	-	-
AT2G31770	0.033215	3	0.386145	0	0.386145	3	1.56637	0	1.56637	4	86	56	0.605634	0.122875	bial	10	-	-
AT5G11840	0.011725	2	0.897358	0	0.897358	4	1.01018	0	1.01018	4	137	54	0.717277	0.13787	bial	10	-	-
AT2G36720	0.01105	2	1.81537	0	1.81537	4	1.46212	0.0489818	1.41314	4	220	92	0.705128	0.149541	bial	10	-	-
AT3G11180	0.04122	4	0.160339	0.0464676	0.113871	2	1.71365	0.367749	1.3459	4	5805	2998	0.659434	0.150017	bial	10	-	-
AT3G54720	0.01245	2	1.26053	0.47229	0.788237	4	1.15593	0	1.15593	4	130	79	0.62201	0.170835	bial	10	-	-
AT4G24680	0.015665	2	1.4815	0	1.4815	4	1.67478	0	1.67478	4	1734	819	0.679201	0.179117	bial	10	-	-
AT1G28680	0.017185	2	1.37895	0	1.37895	4	1.96083	0	1.96083	4	37	12	0.755102	0.189116	bial	10	-	-
AT1G21560	0.01025	2	0.402212	0	0.402212	4	1.85547	0.343241	1.51223	4	386	175	0.688057	0.282488	bial	10	-	-
AT1G34065	0.01298	2	2.03923	1.59967	0.439554	4	1.24253	0	1.24253	4	137	58	0.702564	0.287611	bial	10	-	-
AT5G06690	0.0125	2	0.536764	0	0.536764	4	0.821356	0	0.821356	4	19	6	0.76	0.322199	bial	10	-	-
AT1G07630	0.020695	3	0.27595	0	0.27595	3	0.98978	0	0.98978	4	246	110	0.691011	0.329862	bial	10	-	-
AT3G13330	0.011985	2	0.638925	0	0.638925	4	0.764309	0	0.764309	4	104	44	0.702703	0.352381	bial	10	-	-
AT5G03990	0.018285	2	0.481527	0	0.481527	4	1.51027	0.572709	0.937564	4	78	33	0.702703	0.420596	bial	10	-	-
AT1G33560	0.046425	4	0.339269	0	0.339269	3	0.371946	0	0.371946	3	659	318	0.674514	0.602845	bial	10	-	-
AT1G58340	0.035015	3	0.493504	0	0.493504	4	0.963939	0.468443	0.495496	3	17	7	0.708333	0.665006	bial	10	-	-
AT3G12530	0.01325	2	0.60998	0	0.60998	4	1.85442	0	1.85442	4	39	18	0.684211	0.778729	bial	10	-	-
AT3G55840	0.010295	2	1.25754	0	1.25754	4	1.72743	0.0867182	1.64071	4	7	4	0.636364	0.83117	bial	10	-	-
AT3G01280	0.00876	2	1.12343	0	1.12343	4	2.12694	0.546235	1.58071	4	516	261	0.664093	0.879026	bial	10	-	-
AT5G39130	0.49781	4	0.986974	0	0.986974	4	0.289019	0.285075	0.00394423	1	2433	1	0.999589	5.52486e-266	mat	9	-	0
AT1G07720	0.029495	3	0.319925	0	0.319925	3	1.18863	0.704264	0.484364	3	1380	0	1	4.46984e-152	mat	9	-	0
AT1G11593	0.596955	4	0.63068	0	0.63068	4	0	0	0	1	1490	92	0.941846	2.99557e-119	mat	9	-	-
AT3G23450	0.0181	2	1.50079	0.208971	1.29181	4	0.562286	0	0.562286	3	1015	1	0.999016	7.74673e-112	mat	9	-	0
AT4G09820	0.070815	4	0.206885	0.00561481	0.20127	3	0.710921	0.434274	0.276647	2	696	1	0.998565	4.03358e-77	mat	9	-	0
AT4G10695	0.243925	4	0.394365	0	0.394365	3	0.20212	0	0.20212	2	6	181	0.0320856	1.1266e-75	pat	9	-	1
AT3G56260	0.016815	2	0.666404	0	0.666404	4	0.582722	0	0.582722	3	687	3	0.995652	4.60502e-75	mat	9	-	0
AT2G04622	0.50502	4	0.116608	0	0.116608	2	0.5587	0	0.5587	3	1	115	0.00862069	4.3576e-51	pat	9	-	-
AT2G02800	0.008465	2	0.999825	0.178242	0.821582	4	0.580785	0	0.580785	3	2403	671	0.781718	1.01814e-41	mat	9	-	-
AT1G13260	0.035765	3	0.362492	0	0.362492	3	1.88798	1.2524	0.635575	3	327	3	0.990909	7.95883e-36	mat	9	-	0
AT5G41770	0.00847	2	1.16065	0.655587	0.505068	4	1.0358	0.534975	0.500825	3	4340	1533	0.738975	6.65224e-32	mat	9	-	-
AT3G11130	0.020775	3	0.30645	0	0.30645	3	0.688327	0	0.688327	3	2772	941	0.746566	5.26951e-25	mat	9	-	-
AT3G48350	0.02358	3	0.282778	0	0.282778	3	0.428248	0	0.428248	3	177	1	0.994382	1.7765e-20	mat	9	-	-
AT5G04170	0.00816	2	0.867522	0.501539	0.365983	3	1.47405	0	1.47405	4	1416	442	0.76211	2.61108e-18	mat	9	-	-
AT4G25130	0.002735	1	0.476972	0	0.476972	4	1.47155	0.0125594	1.459	4	2138	748	0.740818	2.90568e-17	mat	9	-	-
AT2G16365	0.056605	4	0.0248806	0	0.0248806	2	0.373884	0	0.373884	3	494	104	0.826087	1.34067e-16	mat	9	-	-
AT3G52550	0.09097	4	0.381289	0.34038	0.0409092	2	1.46313	1.05947	0.403661	3	129	0	1	9.65323e-16	mat	9	-	0
AT5G57380	0.00657	1	0.516971	0	0.516971	4	2.11699	0	2.11699	4	3	35	0.0789474	1.52487e-14	pat	9	PEG	-
AT2G14720	0.066875	4	0.485655	0	0.485655	4	0	0	0	1	2288	1461	0.610296	2.44707e-13	pat	9	-	-
AT4G22220	0.0087	2	0.372248	0	0.372248	3	1.68483	0.11336	1.57147	4	2639	1014	0.72242	8.78738e-13	mat	9	-	-
AT1G61280	0.00917	2	0.734875	0.361357	0.373518	3	1.60707	0.733725	0.873345	4	249	39	0.864583	1.04081e-12	mat	9	-	-
AT3G29255	0.02756	3	0.0546567	0	0.0546567	2	0.977323	0.196087	0.781237	4	21	53	0.283784	2.80912e-12	pat	9	-	-
AT1G31710	0.06288	4	0.137156	0	0.137156	2	0.733934	0.371988	0.361946	3	96	0	1	4.26219e-12	mat	9	-	-
AT5G23010	0.039335	3	0.0210725	0	0.0210725	2	1.97097	0.621012	1.34996	4	94	0	1	7.09867e-12	mat	9	-	-
AT5G50890	0.006545	1	0.980861	0	0.980861	4	2.20687	0.221306	1.98557	4	416	340	0.550265	1.12642e-11	pat	9	-	-
AT3G21830	0.026345	3	0.22039	0	0.22039	3	1.39308	0.762775	0.630305	3	92	0	1	1.18253e-11	mat	9	-	0
AT2G39670	0.053695	4	0.404272	0	0.404272	4	0	0	0	1	1168	399	0.745373	3.8627e-11	mat	9	-	-
AT1G29660	0.04171	4	0.364497	0.04364	0.320857	3	0.0414036	0	0.0414036	2	83	0	1	1.17871e-10	mat	9	-	0
AT1G12090	0.04932	4	0.3046	0	0.3046	3	0.583137	0.538889	0.0442474	2	72	0	1	1.97318e-09	mat	9	-	0
AT3G06140	0.06099	4	0	0	0	1	1.65656	0	1.65656	4	82	97	0.458101	3.2315e-09	pat	9	-	-
AT5G36240	0.071785	4	0.18121	0	0.18121	2	0.606547	0	0.606547	3	17	40	0.298246	3.62422e-09	pat	9	-	-
AT3G09520	0.01834	2	1.02624	0	1.02624	4	1.65718	1.00055	0.65663	3	65	0	1	1.19193e-08	mat	9	-	-
AT1G62410	0.044465	4	0	0	0	1	1.05678	0.300684	0.756091	4	0	14	0	1.21315e-07	pat	9	-	-
AT1G45145	0.0139	2	0.444738	0	0.444738	4	0.337454	0	0.337454	3	0	14	0	1.21315e-07	pat	9	-	-
AT5G11800	0.00794	1	0.785582	0.0697273	0.715855	4	1.31772	0	1.31772	4	160	143	0.528053	3.08138e-07	pat	9	-	-
AT1G44940	0.026275	3	0.21933	0	0.21933	3	0.582595	0	0.582595	3	0	13	0	3.41417e-07	pat	9	-	-
AT5G35375	0.328675	4	0.470891	0	0.470891	4	0	0	0	1	52	0	1	3.41417e-07	mat	9	-	0
AT4G09090	0.380395	4	0.173228	0	0.173228	2	0.333295	0	0.333295	3	45	0	1	2.10144e-06	mat	9	-	-
AT5G40690	0.014425	2	0.471775	0	0.471775	4	0.422365	0	0.422365	3	89	11	0.89	2.16248e-06	mat	9	-	0
AT5G03406	0.009385	2	0.406363	0	0.406363	4	0.368343	0	0.368343	3	49	1	0.98	2.60161e-06	mat	9	-	-
AT5G39785	0.006025	1	2.06492	0.446509	1.61841	4	0.981876	0	0.981876	4	373	114	0.765914	3.3827e-06	mat	9	-	-
AT1G54860	0.03818	3	0.0247308	0	0.0247308	2	1.8957	0	1.8957	4	68	73	0.48227	3.40353e-06	pat	9	-	-
AT1G19840	0.000845	1	0.498823	0	0.498823	4	1.31025	0	1.31025	4	17	30	0.361702	9.20247e-06	pat	9	-	-
AT2G26870	0.012565	2	0.394229	0.102044	0.292186	3	1.57054	0.721523	0.849018	4	121	23	0.840278	9.89673e-06	mat	9	-	-
AT4G11920	0.00777	1	0.737043	0	0.737043	4	2.02271	0.657098	1.36561	4	283	82	0.775342	1.06083e-05	mat	9	-	-
AT4G15240	0.012135	2	0.289659	0	0.289659	3	0.804617	0	0.804617	4	142	120	0.541985	1.8593e-05	pat	9	-	-
AT4G19830	0.010805	2	0.321035	0	0.321035	3	0.882827	0	0.882827	4	46	53	0.464646	2.00787e-05	pat	9	-	-
AT2G40080	0.00962	2	0.779895	0	0.779895	4	0.463845	0	0.463845	3	336	106	0.760181	3.03837e-05	mat	9	-	-
AT3G43110	0.040225	4	0.311768	0	0.311768	3	0.621922	0.334148	0.287774	2	37	45	0.45122	3.49424e-05	pat	9	-	-
AT3G05200	0.00996	2	0.618352	0	0.618352	4	0.39409	0	0.39409	3	182	47	0.79476	3.92297e-05	mat	9	-	-
AT4G22350	0.01024	2	0.770218	0	0.770218	4	0.537127	0	0.537127	3	55	5	0.916667	3.9924e-05	mat	9	-	-
AT1G06010	0.00551	1	0.616992	0.128728	0.488264	4	1.21642	0.410583	0.805832	4	1415	580	0.709273	5.41498e-05	mat	9	-	-
AT1G70660	0.03071	3	0.228106	0	0.228106	3	0.462845	0	0.462845	3	564	208	0.73057	0.000165552	mat	9	-	-
AT5G24570	0.036835	3	0.120002	0	0.120002	2	1.81448	0.612985	1.2015	4	28	0	1	0.000182811	mat	9	-	0
AT1G06780	0.00631	1	0.939264	0.00209	0.937174	4	1.57106	0	1.57106	4	237	172	0.579462	0.000183168	pat	9	-	-
AT3G17510	0.033785	3	0.0864188	0	0.0864188	2	0.785653	0	0.785653	4	41	3	0.931818	0.000190712	mat	9	-	0
AT3G50480	0.07635	4	0.267255	0.19966	0.067595	2	0.774537	0.345846	0.428691	3	80	15	0.842105	0.00028631	mat	9	-	-
AT4G04040	0.03379	3	1.61784	1.4115	0.206343	3	1.15357	0.8427	0.310867	3	28	1	0.965517	0.000640243	mat	9	-	-
AT4G35620	0.002925	1	0.44629	0	0.44629	4	0.784098	0	0.784098	4	259	85	0.752907	0.000691081	mat	9	-	-
AT2G33880	0.108	4	0.180837	0	0.180837	2	0.777974	0.127237	0.650737	3	159	117	0.576087	0.00141188	pat	9	-	-
AT2G44940	0.00432	1	0.917242	0.339433	0.577809	4	2.38559	0	2.38559	4	4	10	0.285714	0.00249691	pat	9	-	-
AT3G47040	0.027445	3	0.279615	0	0.279615	3	0.538748	0	0.538748	3	41	38	0.518987	0.00536185	pat	9	-	-
AT4G23450	0.013475	2	0.364359	0	0.364359	3	0.777709	0	0.777709	4	31	4	0.885714	0.00597727	mat	9	-	0
AT3G47560	0.02121	3	0.150278	0	0.150278	2	0.717472	0	0.717472	4	4	9	0.307692	0.00603956	pat	9	-	-
AT3G21230	0.04088	4	0.0300548	0	0.0300548	2	0.680223	0	0.680223	3	191	65	0.746094	0.00702104	mat	9	-	0
AT4G25470	0.025965	3	0.237055	0	0.237055	3	0.62975	0	0.62975	3	61	14	0.813333	0.00705073	mat	9	-	-
AT3G55830	0.01053	2	0.706006	0.445855	0.260151	3	2.34165	0	2.34165	4	40	7	0.851064	0.00732502	mat	9	-	-
AT2G04240	0.031305	3	0.490417	0.284509	0.205909	3	1.06766	0.590055	0.477606	3	461	183	0.715839	0.00811922	mat	9	-	-
AT1G45976	0.007715	1	0.657558	0	0.657558	4	1.03907	0	1.03907	4	351	220	0.614711	0.00844742	pat	9	-	-
AT1G70920	0.050885	4	0.123731	0	0.123731	2	1.19689	0.816053	0.380835	3	17	1	0.944444	0.0124193	mat	9	-	-
AT5G26970	0.45377	4	0.88834	0	0.88834	4	0	0	0	1	71	19	0.788889	0.0139063	mat	9	-	0
AT5G56810	0.045125	4	0.341468	0	0.341468	3	0.1802	0	0.1802	2	10	13	0.434783	0.0183207	pat	9	-	-
AT3G29300	0.06408	4	0.281625	0	0.281625	3	0.171378	0	0.171378	2	161	56	0.741935	0.018669	mat	9	-	-
AT1G43690	0.022495	3	0.321503	0	0.321503	3	0.50858	0	0.50858	3	477	283	0.627632	0.022442	pat	9	-	-
AT1G66400	0.059425	4	0	0	0	1	1.09547	0.0386075	1.05686	4	374	226	0.623333	0.0243434	pat	9	-	-
AT2G11910	0.04011	4	0.331846	0	0.331846	3	0.147914	0.0425057	0.105409	2	1092	484	0.692893	0.0271984	mat	9	-	-
AT2G16300	0.094405	4	0.00454857	0	0.00454857	1	0.977172	0.0543794	0.922793	4	27	5	0.84375	0.0335866	mat	9	-	-
AT3G01230	0.042075	4	0	0	0	1	1.53445	0.560248	0.974205	4	14	15	0.482759	0.0356495	pat	9	-	-
AT3G49040	0.02777	3	0.170627	0	0.170627	2	1.54393	0	1.54393	4	167	108	0.607273	0.0366747	pat	9	-	-
AT4G35510	0.03162	3	0.328943	0.300343	0.0286	2	1.5339	0	1.5339	4	49	13	0.790323	0.0388794	mat	9	-	-
AT1G72510	0.031965	3	0.267123	0	0.267123	3	0.43249	0	0.43249	3	753	330	0.695291	0.0456876	mat	9	-	-
AT3G18570	0.004935	1	0.400895	0	0.400895	4	1.00403	0	1.00403	4	181	69	0.724	0.0544777	bial	9	-	-
AT5G24280	0.05749	4	0.096955	0	0.096955	2	0.417075	0	0.417075	3	288	173	0.624729	0.0561167	bial	9	-	-
AT4G12230	0.007555	1	0.442426	0	0.442426	4	1.48447	0.507503	0.976962	4	396	166	0.704626	0.0562673	bial	9	-	0
AT1G09794	0.0034	1	1.17354	0	1.17354	4	1.724	0	1.724	4	15	2	0.882353	0.0592297	bial	9	-	-
AT5G06030	0.33564	4	0.48949	0.342867	0.146623	2	0.685705	0	0.685705	3	46	13	0.779661	0.0655997	bial	9	-	-
AT2G21940	0.006325	1	1.36837	0	1.36837	4	2.46483	0.635693	1.82914	4	128	48	0.727273	0.0880815	bial	9	-	-
AT5G40600	0.047415	4	0	0	0	1	0.802809	0	0.802809	4	33	9	0.785714	0.101707	bial	9	-	-
AT4G14580	0.0113	2	0.427731	0.205764	0.221967	3	1.25574	0.24155	1.01419	4	596	332	0.642241	0.114471	bial	9	-	-
AT5G39570	0.007825	1	0.792206	0	0.792206	4	1.94048	0	1.94048	4	15	3	0.833333	0.133614	bial	9	-	-
AT5G58787	0.00629	1	0.751342	0	0.751342	4	1.43448	0.0382923	1.39619	4	153	61	0.714953	0.134019	bial	9	-	-
AT2G23000	0.00633	1	0.443658	0	0.443658	4	0.869208	0.123625	0.745583	4	33	24	0.578947	0.160057	bial	9	-	-
AT1G74530	0.063085	4	0	0	0	1	1.0907	0	1.0907	4	201	84	0.705263	0.166905	bial	9	-	-
AT5G25320	0.10136	4	0	0	0	1	0.85418	0.0518345	0.802346	4	15	4	0.789474	0.256145	bial	9	-	-
AT3G04910	0.027105	3	0.165826	0	0.165826	2	0.972213	0.0198955	0.952318	4	25	8	0.757576	0.267938	bial	9	-	-
AT2G40475	0.047905	4	0.190797	0	0.190797	2	1.42002	0.817721	0.602294	3	84	51	0.622222	0.273322	bial	9	-	-
AT2G01150	0.007085	1	0.785845	0	0.785845	4	0.944886	0.122895	0.821991	4	82	33	0.713043	0.291421	bial	9	-	-
AT3G60810	0.00784	1	1.1743	0	1.1743	4	1.78421	0	1.78421	4	33	22	0.6	0.294266	bial	9	-	-
AT4G37450	0.015935	2	0.556968	0.280074	0.276894	3	1.52234	0	1.52234	4	221	121	0.646199	0.422001	bial	9	-	-
AT4G15735	0.04271	4	0	0	0	1	0.90045	0	0.90045	4	8	6	0.571429	0.449692	bial	9	-	-
AT2G27380	0.860235	4	1.74401	1.04121	0.702807	4	0.583054	0.570329	0.0127249	1	31145	15687	0.665037	0.454307	bial	9	-	-
AT1G24140	0.007035	1	0.520805	0	0.520805	4	1.25245	0.418718	0.833735	4	17	11	0.607143	0.504036	bial	9	-	-
AT1G28070	0.01433	2	0.268288	0	0.268288	3	0.818348	0	0.818348	4	16	6	0.727273	0.546494	bial	9	-	-
AT5G52100	0.01279	2	2.06234	1.61288	0.449467	4	1.53674	1.16399	0.372751	3	50	22	0.694444	0.617075	bial	9	-	-
AT3G13400	0.06027	4	0.0408923	0	0.0408923	2	0.6429	0	0.6429	3	43	24	0.641791	0.665789	bial	9	-	-
AT2G16340	0.62492	4	0.635818	0.138893	0.496925	4	0	0	0	1	8	5	0.615385	0.694887	bial	9	-	-
AT5G65540	0.0134	2	0.270155	0	0.270155	3	0.925253	0	0.925253	4	627	317	0.664195	0.872014	bial	9	-	-
AT1G72060	0.058335	4	0	0	0	1	0.947117	0	0.947117	4	8	4	0.666667	1	bial	9	-	-
AT3G14310	0.008885	2	0.185083	0.107752	0.0773312	2	1.21139	0.356012	0.855374	4	10430	1241	0.893668	0	mat	8	-	-
AT5G44120	0.03306	3	0.163927	0	0.163927	2	0.797892	0.437539	0.360353	3	18741	1724	0.915759	0	mat	8	-	-
AT4G11180	0.040835	4	0	0	0	1	0.424677	0.0922275	0.33245	3	9418	18	0.998092	0	mat	8	-	0
AT1G23200	0.017045	2	0.0543778	0	0.0543778	2	0.825939	0.110222	0.715717	4	47000	35	0.999256	0	mat	8	-	0
AT4G38620	0.017115	2	0.37727	0	0.37727	3	1.03761	0.396614	0.640997	3	1175	5	0.995763	4.37474e-127	mat	8	-	0
AT4G22240	0.00969	2	0.272662	0.1238	0.148862	2	0.97169	0	0.97169	4	2070	1978	0.511364	1.49767e-97	pat	8	-	-
AT1G11670	0.0192	2	0.063604	0	0.063604	2	1.4126	0.287633	1.12497	4	2290	462	0.832122	1.04399e-75	mat	8	-	-
AT1G09790	0.057415	4	0	0	0	1	0.498766	0	0.498766	3	1007	160	0.862896	6.8637e-46	mat	8	-	0
AT5G37520	0.02402	3	0.0828865	0	0.0828865	2	0.397259	0	0.397259	3	435	7	0.984163	1.62543e-45	mat	8	-	-
AT2G03190	0.027535	3	0	0	0	1	0.806954	0	0.806954	4	129	254	0.336815	1.10531e-42	pat	8	-	-
AT5G42650	0.00944	2	0.973461	0	0.973461	4	0.663983	0.382547	0.281436	2	346	1	0.997118	5.7165e-39	mat	8	-	0
AT1G53170	0.008845	2	0.497132	0	0.497132	4	0.568738	0.2882	0.280537	2	366	425	0.462705	4.56615e-34	pat	8	-	-
AT3G49360	0.01464	2	0.126537	0	0.126537	2	0.932638	0.0361649	0.896473	4	259	0	1	5.27165e-30	mat	8	-	0
AT2G25685	0.02476	3	0	0	0	1	1.71864	0	1.71864	4	152	233	0.394805	1.0963e-29	pat	8	-	-
AT4G18710	0.014495	2	0.207241	0	0.207241	3	0.744033	0.0613263	0.682707	3	2580	863	0.749347	7.70497e-25	mat	8	-	-
AT1G31090	0.04088	4	0	0	0	1	0.938736	0.370346	0.56839	3	115	175	0.396552	1.70747e-22	pat	8	-	-
AT4G11130	0.01536	2	0.36408	0.173475	0.190605	2	0.705917	0	0.705917	4	1493	448	0.769191	9.53791e-22	mat	8	-	-
AT1G43560	0.1014	4	0.352588	0.222246	0.130342	2	0.0698583	0	0.0698583	2	197	6	0.970443	4.25539e-20	mat	8	-	-
AT4G08510	0.011875	2	0.345205	0	0.345205	3	0.523722	0	0.523722	3	78	132	0.371429	1.12772e-19	pat	8	-	1
AT5G24810	0.00693	1	0.295065	0	0.295065	3	1.51696	0.334842	1.18211	4	4046	1554	0.7225	7.77033e-19	mat	8	-	-
AT2G45840	0.030975	3	0.0813889	0	0.0813889	2	0.614342	0	0.614342	3	129	0	1	9.65323e-16	mat	8	-	0
AT5G41810	0.031775	3	0.195326	0	0.195326	2	0.497775	0	0.497775	3	128	0	1	1.24419e-15	mat	8	-	0
AT1G11210	0.01268	2	0.13448	0	0.13448	2	0.911253	0.160633	0.75062	4	389	74	0.840173	2.37986e-15	mat	8	-	0
AT3G26520	0.01279	2	0.463197	0.12891	0.334287	3	0.621267	0	0.621267	3	114	0	1	4.35812e-14	mat	8	-	0
AT3G10940	0.010325	2	1.66891	0.801025	0.867883	4	0.712442	0.434233	0.27821	2	963	293	0.76672	5.39574e-14	mat	8	-	-
AT1G21310	0.045545	4	0	0	0	1	0.631604	0.0391208	0.592483	3	1767	625	0.738712	7.73681e-14	mat	8	-	0
AT5G06020	0.48477	4	0.256727	0	0.256727	3	0	0	0	1	0	26	0	5.55006e-13	pat	8	-	-
AT1G28630	0.005275	1	0.313428	0	0.313428	3	1.53784	0	1.53784	4	74	104	0.41573	1.22977e-12	pat	8	-	4
AT1G73220	0.01858	2	0.307155	0.1858	0.121355	2	0.976027	0	0.976027	4	614	174	0.779188	2.07788e-11	mat	8	-	0
AT1G31550	0.020385	3	0.170478	0	0.170478	2	0.399682	0	0.399682	3	85	0	1	7.06822e-11	mat	8	-	0
AT5G02100	0.01164	2	0.340972	0	0.340972	3	0.465705	0	0.465705	3	2162	831	0.722352	1.02976e-10	mat	8	-	-
AT1G28490	0.01173	2	0.152025	0	0.152025	2	0.829973	0	0.829973	4	539	156	0.77554	1.13892e-09	mat	8	-	-
AT2G36670	0.013175	2	0.264195	0	0.264195	3	0.557247	0	0.557247	3	240	51	0.824742	1.06346e-08	mat	8	-	-
AT3G44150	0.017065	2	0.056865	0	0.056865	2	1.23518	0	1.23518	4	1321	842	0.610726	3.40861e-08	pat	8	-	-
AT2G14210	0.031345	3	0	0	0	1	1.02576	0.319242	0.706522	4	461	339	0.57625	5.79545e-08	pat	8	-	-
AT4G20170	0.19539	4	0.201956	0	0.201956	3	0	0	0	1	189	37	0.836283	6.33263e-08	mat	8	-	-
AT3G44820	0.01749	2	0.397529	0	0.397529	3	0.588506	0	0.588506	3	598	198	0.751256	4.1342e-07	mat	8	-	-
AT1G52400	0.023015	3	0.0152658	0	0.0152658	1	1.5694	0.667521	0.901879	4	68	4	0.944444	5.73303e-07	mat	8	-	0
AT1G06070	0.034685	3	0.359112	0	0.359112	3	0.153082	0	0.153082	2	493	158	0.757296	9.32728e-07	mat	8	-	-
AT1G47740	0.03162	3	0.366022	0.0229952	0.343027	3	1.414	1.13476	0.279235	2	233	59	0.797945	1.94811e-06	mat	8	-	-
AT3G26930	0.02241	3	0.106567	0	0.106567	2	0.611987	0	0.611987	3	0	11	0	2.7265e-06	pat	8	-	-
AT5G01380	0.046635	4	0.175827	0	0.175827	2	1.07766	0.818544	0.259117	2	70	74	0.486111	4.30278e-06	pat	8	-	-
AT5G56650	0.010815	2	0.130763	0	0.130763	2	1.49404	0.383565	1.11048	4	109	20	0.844961	1.74102e-05	mat	8	-	-
AT4G26200	0.025785	3	0.245477	0	0.245477	3	0.651946	0.544342	0.107604	2	36	0	1	2.20905e-05	mat	8	-	0
AT1G64700	0.024875	3	0.052475	0	0.052475	2	0.849472	0.287455	0.562017	3	1	10	0.0909091	5.10399e-05	pat	8	-	-
AT1G70520	0.02219	3	0.484067	0	0.484067	4	0.0178842	0	0.0178842	1	37	1	0.973684	5.95024e-05	mat	8	-	0
AT5G62350	0.06329	4	0.154341	0	0.154341	2	1.01846	0.764776	0.253683	2	405	276	0.594714	6.80022e-05	pat	8	-	-
AT5G17850	0.022075	3	0.374715	0	0.374715	3	0.371283	0.144847	0.226435	2	1678	704	0.70445	9.16065e-05	mat	8	-	-
AT4G11140	0.009985	2	0.671012	0	0.671012	4	0.943694	0.749859	0.193835	2	61	8	0.884058	0.000127803	mat	8	-	-
AT5G28290	0.03423	3	0.638039	0.425341	0.212698	3	0.274857	0.0284	0.246457	2	110	25	0.814815	0.00026073	mat	8	-	-
AT5G47010	0.01123	2	0.297013	0	0.297013	3	1.2887	0.967403	0.321297	3	625	239	0.72338	0.000405819	mat	8	-	-
AT1G66130	0.052935	4	0.0879385	0	0.0879385	2	0.207923	0	0.207923	2	1202	710	0.628661	0.000422984	pat	8	-	-
AT1G01250	0.013185	2	0.173225	0	0.173225	2	1.46084	0.670312	0.790525	4	24	0	1	0.000532006	mat	8	-	-
AT3G17410	0.01457	2	1.18221	0.17128	1.01093	4	0.269433	0.015675	0.253758	2	272	92	0.747253	0.00110826	mat	8	-	0
AT1G19880	0.012775	2	0.128514	0	0.128514	2	1.93252	0.624965	1.30755	4	305	202	0.601578	0.00187742	pat	8	-	-
AT1G68670	0.00864	2	0.220207	0	0.220207	3	0.673933	0	0.673933	3	19	0	1	0.00205472	mat	8	-	-
AT3G26450	0.13542	4	0	0	0	1	0.638419	0.107087	0.531332	3	19	0	1	0.00205472	mat	8	-	-
AT2G37170	0.07038	4	0	0	0	1	0.509807	0	0.509807	3	19	0	1	0.00205472	mat	8	-	-
AT1G12110	0.01043	2	0.280827	0.153479	0.127348	2	1.70045	0.630768	1.06968	4	23	1	0.958333	0.00243673	mat	8	-	-
AT3G28100	0.141655	4	0.111592	0	0.111592	2	0.594908	0.374038	0.22087	2	18	0	1	0.0026998	mat	8	-	0
AT3G05410	0.01308	2	1.29811	0	1.29811	4	0.237973	0	0.237973	2	621	248	0.714614	0.00271429	mat	8	-	-
AT1G72990	0.00909	2	0.501057	0	0.501057	4	0.217547	0	0.217547	2	127	37	0.77439	0.00342871	mat	8	-	-
AT3G16590	0.01209	2	0.280682	0	0.280682	3	0.369453	0	0.369453	3	106	29	0.785185	0.003487	mat	8	-	-
AT3G21860	0.031425	3	0.00709	0	0.00709	1	1.45941	0.473435	0.98598	4	17	0	1	0.00355146	mat	8	-	0
AT2G19800	0.04146	4	0	0	0	1	0.710755	0.241123	0.469632	3	17	0	1	0.00355146	mat	8	-	0
AT2G03350	0.01188	2	0.71865	0	0.71865	4	1.07628	0.921439	0.15484	2	177	57	0.75641	0.0035892	mat	8	-	-
AT3G24420	0.009385	2	0.270443	0	0.270443	3	1.03712	0.395445	0.641671	3	19	1	0.95	0.00718952	mat	8	-	0
AT5G22140	0.010785	2	0.054575	0	0.054575	2	0.709961	0	0.709961	4	719	423	0.629597	0.00787477	pat	8	-	-
AT4G03635	0.046425	4	0.37851	0.0827972	0.295713	3	0	0	0	1	64	52	0.551724	0.00863622	pat	8	-	-
AT1G54710	0.019215	2	1.42696	0.344879	1.08208	4	0.987642	0.82612	0.161522	2	258	97	0.726761	0.0163112	mat	8	-	-
AT2G21240	0.016385	2	0.112929	0	0.112929	2	1.10644	0.1138	0.992637	4	207	75	0.734043	0.0163891	mat	8	-	-
AT3G11320	0.01812	2	0.071225	0	0.071225	2	0.759613	0	0.759613	4	10	13	0.434783	0.0183207	pat	8	-	-
AT5G18980	0.007845	1	0.82042	0.413564	0.406856	4	0.580807	0	0.580807	3	558	235	0.703657	0.0271268	mat	8	-	-
AT1G66080	0.036405	3	0	0	0	1	0.811847	0	0.811847	4	124	42	0.746988	0.0281431	mat	8	-	-
AT4G13590	0.01041	2	0.260033	0	0.260033	3	0.341672	0	0.341672	3	479	280	0.631094	0.0376197	pat	8	-	-
AT1G68810	0.00899	2	0.301279	0	0.301279	3	0.867215	0.254373	0.612842	3	8	10	0.444444	0.0455003	pat	8	-	-
AT3G13360	0.010365	2	1.40232	0	1.40232	4	1.45114	1.15619	0.294949	2	209	81	0.72069	0.0509894	bial	8	-	-
AT2G01913	0.037885	3	0	0	0	1	0.822638	0	0.822638	4	11	12	0.478261	0.0552703	bial	8	-	-
AT1G05000	0.02126	3	0.089352	0	0.089352	2	0.405172	0	0.405172	3	161	101	0.614504	0.0732783	bial	8	-	-
AT4G21600	0.022305	3	0.152782	0	0.152782	2	0.628008	0	0.628008	3	10	1	0.909091	0.0880815	bial	8	-	-
AT5G44610	0.01306	2	0.335533	0	0.335533	3	0.566973	0	0.566973	3	10	1	0.909091	0.0880815	bial	8	-	0
AT4G33330	0.013695	2	0.217867	0.0562909	0.161576	2	0.754384	0	0.754384	4	1685	902	0.651334	0.0980515	bial	8	-	-
AT3G11810	0.033685	3	0.609541	0	0.609541	4	0	0	0	1	943	516	0.646333	0.0994382	bial	8	-	-
AT3G56680	0.00871	2	1.48121	0.136786	1.34443	4	0.913585	0.721263	0.192322	2	296	173	0.63113	0.102562	bial	8	-	-
AT1G49700	0.00861	2	0.443067	0.0531459	0.389921	3	0.308523	0	0.308523	3	19	5	0.791667	0.193931	bial	8	-	-
AT3G54770	0.030015	3	0	0	0	1	0.780163	0	0.780163	4	26	8	0.764706	0.225253	bial	8	-	-
AT5G45300	0.08672	4	0	0	0	1	0.410142	0	0.410142	3	317	141	0.69214	0.247504	bial	8	-	-
AT5G14995	0.0314	3	0	0	0	1	1.08738	0.366862	0.720518	4	676	313	0.683519	0.260914	bial	8	-	1
AT2G32040	0.008385	2	0.536225	0	0.536225	4	0.187917	0	0.187917	2	103	60	0.631902	0.346427	bial	8	-	-
AT1G19310	0.0115	2	0.377459	0	0.377459	3	0.647207	0.146468	0.500739	3	16	5	0.761905	0.354539	bial	8	-	-
AT4G25515	0.07567	4	0.320827	0	0.320827	3	0	0	0	1	68	28	0.708333	0.386476	bial	8	-	-
AT4G08170	0.01317	2	0.55019	0.0201125	0.530077	4	0.3494	0.208163	0.141237	2	395	212	0.650741	0.40523	bial	8	-	-
AT5G49460	0.00822	2	0.456175	0	0.456175	4	0.24205	0	0.24205	2	249	115	0.684066	0.481316	bial	8	-	-
AT5G17490	0.01568	2	0.555943	0.374567	0.181376	2	1.07338	0	1.07338	4	468	221	0.679245	0.483675	bial	8	-	-
AT4G10220	0.07596	4	0.018137	0	0.018137	1	0.326307	0	0.326307	3	30	12	0.714286	0.512691	bial	8	-	-
AT5G04238	0.05444	4	0.260825	0	0.260825	3	0	0	0	1	50	29	0.632911	0.524486	bial	8	-	-
AT1G10820	0.018175	2	0.396269	0	0.396269	3	0.575775	0	0.575775	3	117	54	0.684211	0.626496	bial	8	-	-
AT5G42330	0.00321	1	0.460827	0	0.460827	4	0.460214	0	0.460214	3	1485	728	0.671035	0.662905	bial	8	-	-
AT2G26040	0.021515	3	0	0	0	1	1.05491	0	1.05491	4	46	22	0.676471	0.863832	bial	8	-	-
AT4G24973	0.06844	4	0	0	0	1	0.31291	0	0.31291	3	27	14	0.658537	0.912067	bial	8	-	-
AT2G29590	0.01415	2	0.7588	0	0.7588	4	0.745853	0.63365	0.112203	2	461	231	0.666185	0.978555	bial	8	-	-
AT1G53330	0.01085	2	0.384157	0	0.384157	3	1.72317	1.27647	0.446701	3	16	8	0.666667	1	bial	8	-	-
AT5G07680	0.036795	3	0.528294	0	0.528294	4	0	0	0	1	16	8	0.666667	1	bial	8	-	0
AT3G26290	0.02015	3	0.12007	0	0.12007	2	0.198873	0.106105	0.0927675	2	3090	32	0.98975	0	mat	7	-	-
AT1G56100	0.461945	4	0	0	0	1	0.178525	0.15465	0.023875	2	7355	6	0.999185	0	mat	7	-	-
AT5G59310	0.033725	3	0	0	0	1	0.978513	0.645367	0.333145	3	6819	3	0.99956	0	mat	7	-	0
AT3G26140	0.026075	3	0	0	0	1	0.562207	0	0.562207	3	286	1056	0.213115	3.9545e-272	pat	7	-	-
AT2G01850	0.00915	2	0.0570629	0	0.0570629	2	0.635208	0.0972912	0.537917	3	2227	80	0.965323	2.20473e-203	mat	7	-	0
AT2G27070	0.048205	4	0	0	0	1	0.125159	0.0208973	0.104262	2	227	743	0.234021	1.05848e-179	pat	7	-	-
AT1G69870	0.021435	3	0	0	0	1	1.28627	0.598432	0.687835	3	2495	245	0.910584	1.49105e-161	mat	7	-	0
AT1G49770	0.057375	4	0	0	0	1	0.433247	0.409771	0.0234761	2	4284	796	0.843307	3.88348e-157	mat	7	-	-
AT3G44480	0.010695	2	0	0	0	1	1.07942	0	1.07942	4	1130	45	0.961702	4.22989e-102	mat	7	-	-
AT3G03150	0.0115	2	0	0	0	1	1.10589	0	1.10589	4	1859	241	0.885238	3.47165e-100	mat	7	-	0
AT3G66658	0.011585	2	0.122273	0	0.122273	2	0.65726	0.252505	0.404755	3	7437	2340	0.760663	1.57157e-86	mat	7	-	-
AT4G10850	0.021305	3	0	0	0	1	0.897243	0.313667	0.583575	3	873	22	0.975419	1.73214e-85	mat	7	-	1
AT5G62210	0.021615	3	0	0	0	1	0.469537	0	0.469537	3	800	8	0.990099	1.04078e-84	mat	7	-	0
AT5G39220	0.0093	2	0.135119	0	0.135119	2	0.900658	0.450965	0.449694	3	685	1	0.998542	6.35978e-76	mat	7	-	0
AT1G09560	0.057875	4	0	0	0	1	0.476409	0.205181	0.271228	2	921	63	0.935976	8.13221e-72	mat	7	-	0
AT1G07135	0.042745	4	0.133323	0	0.133323	2	0	0	0	1	1850	333	0.847458	8.40662e-72	mat	7	-	0
AT1G68220	0.01139	2	0	0	0	1	0.782108	0	0.782108	4	1594	256	0.861622	8.75956e-71	mat	7	-	-
AT2G10535	0	1	0.27662	0	0.27662	3	0.745193	0.0882625	0.65693	3	591	3	0.994949	1.31065e-64	mat	7	-	1
AT1G24010	0.02198	3	0	0	0	1	0.508865	0	0.508865	3	557	0	1	1.59395e-62	mat	7	-	0
AT3G28940	0.011855	2	0.182455	0	0.182455	2	0.792205	0.382248	0.409958	3	2824	720	0.79684	1.00637e-60	mat	7	-	-
AT4G09500	0.06284	4	0	0	0	1	0.288125	0.235513	0.0526125	2	589	16	0.973554	1.04316e-57	mat	7	-	-
AT1G32150	0.034635	3	0	0	0	1	0.681579	0	0.681579	3	1265	206	0.859959	9.98145e-56	mat	7	-	-
AT1G35140	0.031825	3	0	0	0	1	0.51618	0	0.51618	3	471	2	0.995772	4.54991e-52	mat	7	-	-
AT4G11630	0.002045	1	0.320891	0	0.320891	3	0.741184	0.254391	0.486793	3	666	66	0.909836	2.87947e-44	mat	7	-	-
AT2G28630	0.01747	2	0.11901	0	0.11901	2	0.999357	0.534348	0.46501	3	391	1	0.997449	6.99869e-44	mat	7	-	0
AT5G37560	0.046785	4	0	0	0	1	0.229083	0	0.229083	2	378	1	0.997361	1.83548e-42	mat	7	-	0
AT4G12730	0.023585	3	0	0	0	1	0.403058	0.0472097	0.355848	3	3123	964	0.76413	6.95012e-40	mat	7	-	-
AT1G57780	0.01132	2	0.646033	0.0878625	0.558171	4	0	0	0	1	974	172	0.849913	1.50446e-39	mat	7	-	-
AT1G43640	0.01732	2	0	0	0	1	0.762679	0	0.762679	4	345	0	1	2.10457e-39	mat	7	-	0
AT4G27280	0.08549	4	0	0	0	1	0.0742353	0	0.0742353	2	2163	597	0.783696	7.03023e-39	mat	7	-	-
AT2G18630	0.041435	4	0	0	0	1	0.191028	0	0.191028	2	3775	1251	0.751094	6.14161e-37	mat	7	-	-
AT2G05320	0.030055	3	0	0	0	1	0.431158	0.0158	0.415358	3	952	186	0.836555	5.23792e-34	mat	7	-	-
AT4G18960	0.012615	2	0	0	0	1	1.119	0.290337	0.828666	4	274	0	1	1.20585e-31	mat	7	-	0
AT4G00430	0.009975	2	0.398037	0	0.398037	3	0.211491	0	0.211491	2	534	75	0.876847	3.69994e-28	mat	7	-	-
AT1G51000	0.025215	3	0	0	0	1	0.633622	0	0.633622	3	241	0	1	4.91668e-28	mat	7	-	0
AT4G24510	0.009115	2	0	0	0	1	0.8812	0.0518636	0.829336	4	239	0	1	8.13954e-28	mat	7	-	0
AT1G32020	0.402785	4	0	0	0	1	0.39808	0.105608	0.292472	2	15	82	0.154639	1.04475e-26	pat	7	-	-
AT1G18300	0.02954	3	0.395446	0	0.395446	3	0	0	0	1	521	76	0.872697	1.27855e-26	mat	7	-	-
AT4G18780	0.05286	4	0.1137	0	0.1137	2	0	0	0	1	223	0	1	4.59805e-26	mat	7	-	0
AT4G35840	0.00529	1	0.286625	0.111068	0.175557	2	0.930569	0	0.930569	4	189	2	0.989529	2.92374e-21	mat	7	-	0
AT2G01520	0.003905	1	0.443184	0.396548	0.0466356	2	1.6698	0.890152	0.779645	4	178	0	1	3.94813e-21	mat	7	-	0
AT1G11240	0.011115	2	0	0	0	1	1.01113	0	1.01113	4	1074	824	0.565859	1.20339e-20	pat	7	-	-
AT5G38010	0.020325	3	0	0	0	1	0.61562	0.0899675	0.525652	3	360	52	0.873786	4.74002e-19	mat	7	-	-
AT5G22920	0.01104	2	0.347665	0	0.347665	3	0.79745	0.648686	0.148764	2	582	124	0.824363	6.19321e-19	mat	7	-	0
AT3G28950	0.028665	3	0	0	0	1	0.357485	0.01157	0.345915	3	222	15	0.936709	1.15639e-18	mat	7	-	-
AT3G48040	0.013225	2	0.472556	0	0.472556	4	0	0	0	1	748	188	0.799145	8.12212e-18	mat	7	-	-
AT3G16480	0.016895	2	0.169089	0	0.169089	2	0.679822	0	0.679822	3	750	192	0.796178	3.39241e-17	mat	7	-	-
AT2G25010	0.019325	2	0.36945	0	0.36945	3	0.0598227	0	0.0598227	2	63	106	0.372781	5.29491e-16	pat	7	-	-
AT5G44450	0.002335	1	0.4382	0.210168	0.228032	3	1.24865	0.749128	0.49952	3	118	153	0.435424	6.73157e-16	pat	7	-	-
AT1G57565	0.018165	2	0.02417	0	0.02417	2	0.49887	0	0.49887	3	70	112	0.384615	6.92731e-16	pat	7	-	-
AT3G45870	0.01024	2	0	0	0	1	1.14149	0.325197	0.816297	4	147	4	0.97351	1.25892e-15	mat	7	-	0
AT3G52850	0.03562	3	0.38581	0	0.38581	3	0	0	0	1	1211	391	0.75593	3.48269e-14	mat	7	-	-
AT3G47600	0.07899	4	0.367272	0.372183	-0.00491111	-1	1.72739	0	1.72739	4	119	1	0.991667	4.2758e-14	mat	7	-	0
AT2G31560	0.037395	3	0	0	0	1	0.550627	0	0.550627	3	35	72	0.327103	9.25746e-14	pat	7	-	-
AT1G28300	0.020855	3	0	0	0	1	0.316833	0	0.316833	3	22	57	0.278481	2.49589e-13	pat	7	-	-
AT5G51200	0.00945	2	1.31204	0	1.31204	4	0	0	0	1	1581	1052	0.600456	5.71511e-13	pat	7	-	-
AT4G01430	0.007465	1	0.0418933	0	0.0418933	2	0.9577	0.121573	0.836127	4	99	0	1	1.98372e-12	mat	7	-	0
AT2G11000	0.013825	2	0.652312	0.0671925	0.58512	4	0	0	0	1	1982	732	0.730287	2.05231e-12	mat	7	-	-
AT3G61650	0.00855	2	0.0230025	0	0.0230025	2	0.699447	0	0.699447	3	1158	384	0.750973	2.17538e-12	mat	7	-	-
AT5G48120	0.00916	2	0.340382	0	0.340382	3	0.486712	0.432833	0.0538784	2	275	52	0.840979	2.2837e-11	mat	7	-	-
AT1G04220	0.017655	2	0	0	0	1	0.982163	0	0.982163	4	85	0	1	7.06822e-11	mat	7	-	0
AT1G28230	0.0384	3	0	0	0	1	0.505126	0	0.505126	3	76	0	1	7.07446e-10	mat	7	-	0
AT4G10060	0.05378	4	0	0	0	1	0.144248	0	0.144248	2	76	0	1	7.07446e-10	mat	7	-	0
AT4G29580	0.025485	3	0	0	0	1	0.619355	0	0.619355	3	73	0	1	1.52666e-09	mat	7	-	0
AT2G35450	0.006505	1	0.138846	0	0.138846	2	0.715596	0	0.715596	4	850	282	0.750883	1.8468e-09	mat	7	-	-
AT5G47970	0.017835	2	0	0	0	1	0.833897	0	0.833897	4	1034	360	0.74175	2.73437e-09	mat	7	-	-
AT1G08770	0.00643	1	0.612275	0	0.612275	4	0.281725	0	0.281725	2	282	63	0.817391	2.87083e-09	mat	7	-	-
AT2G11810	0.084345	4	0	0	0	1	0.659453	0.393995	0.265458	2	166	25	0.86911	2.93709e-09	mat	7	-	0
AT5G40610	0.01023	2	0	0	0	1	1.20128	0	1.20128	4	6251	2729	0.696102	3.27366e-09	mat	7	-	-
AT3G17530	0.024155	3	0	0	0	1	0.409824	0.0590405	0.350784	3	12	33	0.266667	1.25486e-08	pat	7	-	-
AT5G23100	0.00976	2	0.235487	0	0.235487	3	0.363794	0.210343	0.153451	2	191	35	0.845133	1.26031e-08	mat	7	-	-
AT4G16780	0.009315	2	0	0	0	1	0.707372	0	0.707372	4	2351	1421	0.623277	1.57651e-08	pat	7	-	-
AT1G22120	0.069255	4	0.08227	0	0.08227	2	0	0	0	1	159	26	0.859459	2.65685e-08	mat	7	-	-
AT5G50480	0.09024	4	0	0	0	1	0.402973	0.213013	0.18996	2	112	114	0.495575	4.86484e-08	pat	7	-	-
AT3G10180	0.01096	2	0	0	0	1	1.03417	0.133048	0.901123	4	1082	394	0.733062	6.26231e-08	mat	7	-	-
AT4G02170	0.045095	4	0	0	0	1	0.29086	0	0.29086	2	77	86	0.472393	1.42836e-07	pat	7	-	-
AT3G62700	0.0113	2	0	0	0	1	0.701029	0	0.701029	4	145	25	0.852941	2.57588e-07	mat	7	-	-
AT3G10310	0.01466	2	0.163854	0	0.163854	2	0.563885	0	0.563885	3	1534	948	0.61805	2.77703e-07	pat	7	-	-
AT2G44200	0.01027	2	0.21853	0	0.21853	3	0.05444	0	0.05444	2	632	211	0.749703	3.14822e-07	mat	7	-	-
AT4G05360	0.36782	4	0.07266	0	0.07266	2	0	0	0	1	0	13	0	3.41417e-07	pat	7	-	-
AT2G02070	0.013075	2	0	0	0	1	0.847615	0.069875	0.77774	4	1111	417	0.727094	5.42171e-07	mat	7	-	-
AT4G18320	0.02092	3	0	0	0	1	0.739453	0.268137	0.471315	3	50	0	1	5.73303e-07	mat	7	-	0
AT2G23170	0.01361	2	0	0	0	1	1.20271	0.356904	0.845804	4	49	0	1	7.43098e-07	mat	7	-	-
AT5G22090	0.011345	2	0.144725	0	0.144725	2	1.04783	0.616977	0.430855	3	155	30	0.837838	7.85988e-07	mat	7	-	-
AT3G46080	0.01437	2	0	0	0	1	1.24762	0	1.24762	4	165	34	0.829146	1.16105e-06	mat	7	-	0
AT4G36980	0.02151	3	0.0607938	0	0.0607938	2	0.230894	0	0.230894	2	236	59	0.8	1.18588e-06	mat	7	-	-
AT5G52390	0.01504	2	0	0	0	1	0.944894	0	0.944894	4	46	0	1	1.62001e-06	mat	7	-	-
AT3G09470	0.00777	1	0.588157	0	0.588157	4	0.579129	0.323	0.256129	2	115	108	0.515695	1.73138e-06	pat	7	-	-
AT3G45830	0.009625	2	0.714535	0.57232	0.142215	2	0.395405	0	0.395405	3	215	53	0.802239	2.50057e-06	mat	7	-	-
AT5G13090	0.0243	3	0	0	0	1	0.617467	0	0.617467	3	212	52	0.80303	2.60038e-06	mat	7	-	-
AT2G26860	0.01363	2	0.266189	0	0.266189	3	0.0898833	0	0.0898833	2	66	5	0.929577	2.60907e-06	mat	7	-	-
AT4G35800	0.01589	2	0.52892	0	0.52892	4	0	0	0	1	2260	943	0.705589	2.97106e-06	mat	7	-	-
AT4G32810	0.012575	2	0	0	0	1	1.99377	0.615229	1.37854	4	40	0	1	7.74422e-06	mat	7	-	-
AT1G18710	0.02367	3	0	0	0	1	1.21147	0.870361	0.341107	3	9	22	0.290323	8.78901e-06	pat	7	-	-
AT5G49030	0.011165	2	0	0	0	1	0.894182	0	0.894182	4	139	29	0.827381	9.91989e-06	mat	7	-	-
AT3G21710	0.003405	1	0.0860074	0	0.0860074	2	0.936616	0.0468355	0.88978	4	117	23	0.835714	2.20491e-05	mat	7	-	0
AT3G49520	0.467465	4	0.0555541	0	0.0555541	2	0	0	0	1	49	55	0.471154	2.34119e-05	pat	7	-	-
AT1G17560	0.003205	1	0.347658	0	0.347658	3	0.509388	0	0.509388	3	74	10	0.880952	3.09732e-05	mat	7	-	-
AT2G39350	0.012405	2	0.0639417	0	0.0639417	2	0.336459	0	0.336459	3	59	6	0.907692	3.75316e-05	mat	7	-	0
AT5G42630	0.00463	1	1.01735	0	1.01735	4	0.22451	0	0.22451	2	33	0	1	4.86501e-05	mat	7	-	-
AT5G52370	0.01699	2	0.430837	0	0.430837	4	0	0	0	1	45	50	0.473684	6.604e-05	pat	7	PEG	-
AT1G10890	0.01514	2	0	0	0	1	1.17394	0	1.17394	4	98	19	0.837607	8.76994e-05	mat	7	-	-
AT5G22940	0.0153	2	0	0	0	1	1.11543	0	1.11543	4	465	308	0.601552	0.000122853	pat	7	-	-
AT1G53490	0.15977	4	0.0701444	0.007925	0.0622194	2	0	0	0	1	90	17	0.841121	0.000129146	mat	7	-	-
AT2G20597	0.10679	4	0	0	0	1	0.05437	0	0.05437	2	23	31	0.425926	0.000174887	pat	7	-	-
AT1G65690	0.020025	3	0	0	0	1	0.733544	0.249576	0.483968	3	28	0	1	0.000182811	mat	7	-	0
AT1G68410	0.00785	1	0.555383	0	0.555383	4	0.67395	0.640188	0.0337625	2	92	19	0.828829	0.000289809	mat	7	-	-
AT3G23370	0.010455	2	0.230506	0	0.230506	3	0.269693	0	0.269693	2	223	68	0.766323	0.000310635	mat	7	-	-
AT2G04190	0.05725	4	0	0	0	1	0.701608	0.408006	0.293602	2	26	0	1	0.000311491	mat	7	-	-
AT4G11350	0.01487	2	0.189804	0	0.189804	2	0.615588	0.028056	0.587532	3	32	37	0.463768	0.000349857	pat	7	-	-
AT2G30680	0.02971	3	0	0	0	1	0.500221	0	0.500221	3	25	0	1	0.000406952	mat	7	-	-
AT4G17610	0.00969	2	0.621291	0	0.621291	4	0	0	0	1	21	28	0.428571	0.000406952	pat	7	-	-
AT1G47710	0.02021	3	0.252247	0	0.252247	3	0	0	0	1	41	4	0.911111	0.000504218	mat	7	-	-
AT4G15550	0.008275	2	0.302753	0.157428	0.145325	2	0.482889	0	0.482889	3	24	0	1	0.000532006	mat	7	-	0
AT2G34150	0.038775	3	0.260819	0	0.260819	3	0	0	0	1	52	50	0.509804	0.00077753	pat	7	-	-
AT4G18501	0.13947	4	0.138815	0	0.138815	2	0	0	0	1	53	8	0.868852	0.000808633	mat	7	-	-
AT5G61070	0.019455	2	0.293813	0	0.293813	3	0.0946188	0	0.0946188	2	39	4	0.906977	0.000829329	mat	7	-	-
AT3G46540	0.023375	3	0	0	0	1	0.474538	0	0.474538	3	27	1	0.964286	0.000835477	mat	7	-	-
AT1G47550	0.00813	2	0.311456	0	0.311456	3	0.80524	0.624433	0.180807	2	241	168	0.589242	0.000895038	pat	7	-	-
AT1G71320	0.543875	4	0.64537	0.552057	0.0933125	2	0.269022	0.26589	0.0031325	1	96	78	0.551724	0.00129838	pat	7	-	-
AT3G29130	0.01291	2	0	0	0	1	1.19771	0	1.19771	4	194	61	0.760784	0.00143155	mat	7	-	-
AT4G01080	0.0231	3	0	0	0	1	0.498053	0.0617719	0.436281	3	419	156	0.728696	0.00160356	mat	7	-	-
AT5G46877	0.084125	4	0	0	0	1	0.0206675	0	0.0206675	2	11	17	0.392857	0.00211561	pat	7	-	-
AT3G12920	0.01539	2	0	0	0	1	0.999782	0	0.999782	4	64	13	0.831169	0.0021977	mat	7	-	-
AT4G29270	0.007335	1	0.608036	0.450517	0.157519	2	0.895521	0.00127143	0.89425	4	35	4	0.897436	0.00223454	mat	7	-	-
AT4G04890	0.027015	3	0	0	0	1	0.315544	0	0.315544	3	132	38	0.776471	0.00238925	mat	7	-	-
AT5G59790	0.01538	2	0.44581	0	0.44581	4	0	0	0	1	358	132	0.730612	0.00267579	mat	7	-	-
AT2G35060	0.01289	2	0.341017	0	0.341017	3	0.0314333	0	0.0314333	2	303	109	0.735437	0.00306527	mat	7	-	-
AT1G47810	0.06647	4	0	0	0	1	0.287219	0.102812	0.184407	2	132	39	0.77193	0.00350048	mat	7	-	-
AT5G23340	0.012925	2	0.144325	0	0.144325	2	0.482212	0	0.482212	3	389	147	0.725746	0.00371352	mat	7	-	0
AT1G73130	0.00812	2	0	0	0	1	0.78271	0	0.78271	4	251	88	0.740413	0.00397224	mat	7	-	-
AT5G09876	0.02739	3	0	0	0	1	1.04801	0.630337	0.417677	3	16	0	1	0.00467773	mat	7	-	-
AT2G16090	0.01483	2	0.431519	0	0.431519	4	0	0	0	1	48	9	0.842105	0.00495789	mat	7	-	-
AT1G21390	0.01517	2	0.029156	0	0.029156	2	0.565376	0	0.565376	3	9	14	0.391304	0.00508819	pat	7	-	-
AT4G00020	0.015065	2	0.568236	0	0.568236	4	0	0	0	1	65	15	0.8125	0.0056576	mat	7	-	-
AT5G22980	0.015455	2	0.102282	0	0.102282	2	0.569383	0.040875	0.528508	3	588	238	0.711864	0.00585882	mat	7	-	-
AT5G06620	0.073665	4	0.0851444	0	0.0851444	2	0	0	0	1	4	9	0.307692	0.00603956	pat	7	-	-
AT5G38000	0.027135	3	0.18315	0	0.18315	2	1.44968	1.40088	0.0488	2	15	0	1	0.0061699	mat	7	-	-
AT1G31670	0.037075	3	0	0	0	1	0.990897	0.35237	0.638527	3	14	0	1	0.00815097	mat	7	-	0
AT1G52240	0.010575	2	0.02702	0	0.02702	2	0.623862	0	0.623862	3	22	2	0.916667	0.00937477	mat	7	-	-
AT2G04380	0.01499	2	0.151042	0.0167925	0.13425	2	0.356673	0	0.356673	3	13	0	1	0.0107874	mat	7	-	-
AT3G49320	0.007905	1	0.214203	0	0.214203	3	1.41314	0.799751	0.613392	3	47	10	0.824561	0.0114459	mat	7	-	-
AT5G27210	0.010425	2	0.4479	0.263208	0.184692	2	0.342754	0	0.342754	3	60	15	0.8	0.0143059	mat	7	-	-
AT5G16560	0.020865	3	0	0	0	1	0.920735	0.250625	0.67011	3	12	0	1	0.0143059	mat	7	-	-
AT3G06880	0.021895	3	0	0	0	1	0.42509	0	0.42509	3	20	21	0.487805	0.0151199	pat	7	-	-
AT2G41310	0.013385	2	0.309408	0	0.309408	3	0.541155	0.487482	0.0536727	2	16	1	0.941176	0.0163512	mat	7	-	-
AT4G04320	0.024905	3	0.226607	0	0.226607	3	0	0	0	1	339	134	0.716702	0.0209764	mat	7	-	0
AT4G10280	0.005615	1	0.0248438	0	0.0248438	2	1.14045	0	1.14045	4	120	80	0.6	0.0455003	pat	7	-	-
AT1G31970	0.007425	1	1.14474	0	1.14474	4	0.31256	0.211668	0.100892	2	2711	1446	0.652153	0.0471378	pat	7	-	-
AT4G27320	0.03042	3	0	0	0	1	0.688961	0	0.688961	3	306	124	0.711628	0.0479531	mat	7	-	-
AT5G52660	0.00802	2	0.504906	0	0.504906	4	0	0	0	1	114	40	0.74026	0.052705	bial	7	-	-
AT2G02120	0.01742	2	0.315215	0	0.315215	3	1.18299	1.07647	0.106514	2	933	418	0.6906	0.0620309	bial	7	-	-
AT3G28960	0.1068	4	0	0	0	1	0.554674	0.354113	0.200561	2	86	29	0.747826	0.0648537	bial	7	-	0
AT5G63930	0.013565	2	0.531667	0	0.531667	4	0	0	0	1	29	7	0.805556	0.0770999	bial	7	-	-
AT2G14680	0.01187	2	0.279754	0	0.279754	3	0.17805	0	0.17805	2	174	69	0.716049	0.10247	bial	7	-	-
AT5G43780	0.021615	3	0.247194	0.241628	0.00556634	1	0.588132	0	0.588132	3	272	114	0.704663	0.113286	bial	7	-	-
AT2G14460	0.047605	4	0.0213925	0	0.0213925	2	0	0	0	1	10	10	0.5	0.113846	bial	7	-	-
AT3G51050	0.00878	2	0.222787	0	0.222787	3	0.0761667	0	0.0761667	2	1014	551	0.647923	0.115734	bial	7	-	-
AT1G57610	0.00489	1	0.719013	0	0.719013	4	0.898598	0.7545	0.144098	2	280	118	0.703518	0.118869	bial	7	-	0
AT1G12240	0.02344	3	0.0573289	0	0.0573289	2	0.242267	0	0.242267	2	7252	3515	0.67354	0.130322	bial	7	-	-
AT1G18270	0.011615	2	0	0	0	1	0.861367	0	0.861367	4	294	170	0.633621	0.131037	bial	7	-	-
AT1G08680	0.008315	2	0	0	0	1	0.873929	0.0135538	0.860375	4	529	235	0.692408	0.131209	bial	7	-	-
AT2G45270	0.00372	1	0.0338833	0	0.0338833	2	0.726933	0	0.726933	4	37	27	0.578125	0.132942	bial	7	-	-
AT3G05720	0.010655	2	0	0	0	1	1.30196	0	1.30196	4	18	15	0.545455	0.139649	bial	7	-	-
AT2G24762	0.02836	3	0	0	0	1	0.553158	0	0.553158	3	425	239	0.64006	0.145842	bial	7	-	-
AT5G41100	0.00587	1	0.265412	0	0.265412	3	0.525068	0	0.525068	3	272	116	0.701031	0.151026	bial	7	-	-
AT3G54920	0.06294	4	0	0	0	1	0.0753381	0	0.0753381	2	637	288	0.688649	0.156126	bial	7	-	-
AT1G14850	0.01282	2	0	0	0	1	1.10083	0.02534	1.07549	4	113	44	0.719745	0.158294	bial	7	-	-
AT5G41450	0.02336	3	0	0	0	1	0.660813	0.17588	0.484932	3	81	30	0.72973	0.158709	bial	7	-	-
AT3G14580	0.00937	2	0.748106	0	0.748106	4	0	0	0	1	17	14	0.548387	0.162413	bial	7	-	-
AT4G05130	0.01042	2	0.159058	0	0.159058	2	0.891291	0.213574	0.677718	3	22	17	0.564103	0.174231	bial	7	-	-
AT3G59680	0.02156	3	0	0	0	1	0.87164	0.439837	0.431802	3	223	129	0.633523	0.187132	bial	7	-	-
AT1G67370	0.00785	1	0.159982	0.0769719	0.0830099	2	1.70486	0.710207	0.994652	4	24	18	0.571429	0.19043	bial	7	-	-
AT4G34510	0.00692	1	0.245329	0	0.245329	3	0.680137	0	0.680137	3	29	21	0.58	0.193601	bial	7	-	-
AT2G47030	0.01003	2	0.381156	0.209757	0.171399	2	1.09387	0.68918	0.404689	3	10	9	0.526316	0.194366	bial	7	-	-
AT2G26000	0.01271	2	0	0	0	1	1.2561	0	1.2561	4	24	7	0.774194	0.204084	bial	7	-	-
AT5G63110	0.0103	2	0	0	0	1	1.5819	0.306111	1.27579	4	85	33	0.720339	0.216163	bial	7	-	-
AT3G10986	0.01906	2	0.108243	0	0.108243	2	0.435425	0	0.435425	3	6	6	0.5	0.220671	bial	7	-	-
AT2G15610	0.01316	2	0.05169	0	0.05169	2	0.99055	0.31147	0.67908	3	10	2	0.833333	0.220671	bial	7	-	-
AT4G26410	0.01112	2	1.40608	0	1.40608	4	0	0	0	1	1547	733	0.678509	0.230331	bial	7	-	-
AT4G26720	0.012655	2	1.1612	0.513476	0.647729	4	0	0	0	1	106	63	0.627219	0.276658	bial	7	-	-
AT3G25260	0.033055	3	0	0	0	1	1.01053	0.506467	0.50406	3	16719	8474	0.663637	0.307639	bial	7	-	-
AT1G05860	0.054035	4	0.188224	0	0.188224	2	0	0	0	1	166	73	0.694561	0.360308	bial	7	-	-
AT3G13800	0.017655	2	0	0	0	1	0.823764	0	0.823764	4	123	53	0.698864	0.364881	bial	7	-	-
AT5G09950	0.013495	2	0	0	0	1	0.84031	0	0.84031	4	6	5	0.545455	0.393769	bial	7	-	-
AT4G34570	0.00812	2	0	0	0	1	1.94074	0	1.94074	4	13	9	0.590909	0.450982	bial	7	-	-
AT1G06380	0.00924	2	0.10257	0	0.10257	2	0.544495	0	0.544495	3	289	155	0.650901	0.480988	bial	7	-	-
AT3G51100	0.00697	1	0.342765	0	0.342765	3	0.589685	0	0.589685	3	189	103	0.64726	0.481766	bial	7	-	-
AT4G36090	0.010805	2	0.578986	0	0.578986	4	0	0	0	1	124	56	0.688889	0.527089	bial	7	-	-
AT4G12140	0.045635	4	0	0	0	1	0.582048	0.43323	0.148818	2	16	6	0.727273	0.546494	bial	7	-	-
AT4G08940	0.06951	4	0	0	0	1	0.0263067	0	0.0263067	2	150	81	0.649351	0.576646	bial	7	-	-
AT5G07210	0.060285	4	0	0	0	1	0.184616	0	0.184616	2	487	233	0.676389	0.579991	bial	7	-	-
AT5G45790	0.024925	3	0	0	0	1	0.400872	0	0.400872	3	13	5	0.722222	0.617075	bial	7	-	-
AT1G58470	0.01353	2	0.120408	0	0.120408	2	0.690051	0	0.690051	3	540	261	0.674157	0.652913	bial	7	-	-
AT1G58235	0.013095	2	0	0	0	1	1.22749	0	1.22749	4	118	63	0.651934	0.674142	bial	7	-	-
AT5G41510	0.078225	4	0	0	0	1	0.144479	0	0.144479	2	17	10	0.62963	0.683091	bial	7	-	-
AT1G61030	0.0103	2	0.480187	0	0.480187	4	0	0	0	1	69	32	0.683168	0.724989	bial	7	-	-
AT2G29065	0.021	3	0.240809	0.00882222	0.231987	3	0	0	0	1	12	5	0.705882	0.731601	bial	7	-	-
AT1G78970	0.015655	2	0.0272412	0	0.0272412	2	1.03981	0.432389	0.607423	3	29	16	0.644444	0.75183	bial	7	-	-
AT5G23280	0.033015	3	0	0	0	1	0.380868	0	0.380868	3	85	40	0.68	0.75183	bial	7	-	-
AT2G40600	0.003495	1	0.182057	0	0.182057	2	0.753909	0	0.753909	4	96	46	0.676056	0.81238	bial	7	-	-
AT3G48710	0.010945	2	0.34165	0.105844	0.235806	3	0.449641	0.165418	0.284224	2	264	129	0.671756	0.830537	bial	7	-	-
AT2G16595	0.026315	3	0.385262	0	0.385262	3	0	0	0	1	749	370	0.669348	0.849117	bial	7	-	-
AT3G01516	0.007415	1	0.345489	0	0.345489	3	0.534234	0.130223	0.404012	3	11	6	0.647059	0.863832	bial	7	-	-
AT2G38880	0.03769	3	0	0	0	1	0.682311	0.0487857	0.633525	3	305	153	0.665939	0.973642	bial	7	-	-
AT4G22250	0.016585	2	0	0	0	1	1.24822	0	1.24822	4	1127	564	0.66647	0.986281	bial	7	-	-
AT5G24300	0.010515	2	0	0	0	1	1.21799	0.556025	0.661965	3	17759	4584	0.794835	0	mat	6	-	-
AT3G15510	0.01761	2	0	0	0	1	0.384943	0.02728	0.357662	3	11520	1805	0.86454	0	mat	6	-	-
AT1G31440	0.004485	1	0.164075	0	0.164075	2	0.34921	0	0.34921	3	5362	340	0.940372	0	mat	6	-	-
AT1G70830	0.270295	4	1.38773	1.48279	-0.0950616	-2	1.8276	0.788113	1.03949	4	8315	39	0.995332	0	mat	6	-	0
AT5G59320	0.01744	2	0	0	0	1	0.6549	0.273527	0.381373	3	5716	16	0.997209	0	mat	6	-	0
AT1G19640	0.013005	2	0	0	0	1	0.881325	0.567917	0.313408	3	8450	15	0.998228	0	mat	6	-	0
AT5G07200	0.018795	2	0	0	0	1	0.912031	0.342831	0.569199	3	50168	18459	0.731024	3.92351e-280	mat	6	-	-
AT5G27200	0.003065	1	0.0884407	0	0.0884407	2	0.378838	0	0.378838	3	1679	2466	0.405066	1.46134e-279	pat	6	-	-
AT1G79840	0.01236	2	0	0	0	1	0.697774	0.125966	0.571809	3	2336	12	0.994889	1.5847e-249	mat	6	-	0
AT3G28500	0.00319	1	0.960043	0	0.960043	4	0	0	0	1	11342	2841	0.79969	1.36898e-247	mat	6	-	-
AT4G26420	0.01426	2	0	0	0	1	0.838235	0.167955	0.67028	3	2301	40	0.982913	4.06593e-231	mat	6	-	0
AT1G69630	0.054985	4	0	0	0	1	0	0	0	1	104	681	0.132484	3.27196e-221	pat	6	-	-
AT1G78520	0.001375	1	0	0	0	1	0.818137	0	0.818137	4	25851	8935	0.743144	4.09596e-201	mat	6	-	-
AT5G45770	0.32753	4	0	0	0	1	0	0	0	1	1756	14	0.99209	1.88389e-185	mat	6	-	0
AT4G13830	0.16914	4	0	0	0	1	0	0	0	1	1670	14	0.991686	4.15134e-176	mat	6	-	0
AT1G42970	0.01368	2	0.273854	0.0387706	0.235084	3	0	0	0	1	11072	3278	0.771568	1.48053e-156	mat	6	-	-
AT5G03200	0.00902	2	0.202539	0	0.202539	3	0	0	0	1	1525	32	0.979448	4.34181e-151	mat	6	-	-
AT1G29920	0.077475	4	0	0	0	1	0	0	0	1	12102	3802	0.760941	2.39562e-140	mat	6	-	-
AT1G30510	0.01598	2	0	0	0	1	0.310645	0	0.310645	3	8771	2538	0.775577	2.71069e-133	mat	6	-	-
AT4G20260	0.009075	2	0	0	0	1	1.2924	0.855454	0.436948	3	1285	45	0.966165	9.12819e-119	mat	6	-	0
AT3G48560	0.040245	4	0	0	0	1	0	0	0	1	11615	3950	0.746226	2.02854e-98	mat	6	-	-
AT5G17320	0.02895	3	0.0339286	0	0.0339286	2	0	0	0	1	1008	59	0.944705	1.03533e-82	mat	6	-	0
AT5G40670	0.078895	4	0	0	0	1	0	0	0	1	10899	3818	0.740572	1.18256e-80	mat	6	-	-
AT4G02890	0.00838	2	0	0	0	1	0.52456	0	0.52456	3	12720	4706	0.729944	2.96496e-70	mat	6	-	-
AT1G53480	0.35581	4	0	0	0	1	0	0	0	1	42	223	0.158491	6.09229e-69	pat	6	-	-
AT5G21950	0.01886	2	0	0	0	1	1.28797	0.640162	0.647808	3	90	282	0.241935	1.21775e-67	pat	6	-	-
AT1G68725	0.041155	4	0	0	0	1	0	0	0	1	719	26	0.965101	6.70567e-67	mat	6	-	0
AT5G06700	0.04399	4	0	0	0	1	0	0	0	1	2508	612	0.803846	2.07667e-59	mat	6	-	-
AT5G06530	0.01636	2	0.1559	0	0.1559	2	0.392639	0.108235	0.284404	2	525	0	1	4.89312e-59	mat	6	-	0
AT4G22630	0.01698	2	0	0	0	1	0.782465	0.424727	0.357737	3	198	356	0.357401	8.5897e-54	pat	6	-	-
AT2G32990	0.01181	2	0	0	0	1	0.459263	0.0757267	0.383536	3	8241	5359	0.605956	5.51177e-51	pat	6	-	-
AT4G22110	0.006055	1	0	0	0	1	1.2763	0.15059	1.12571	4	510	13	0.975143	1.24144e-50	mat	6	-	0
AT1G19770	0.08762	4	0	0	0	1	0	0	0	1	1057	160	0.868529	1.85075e-50	mat	6	-	-
AT1G19320	0.023615	3	0	0	0	1	0.128612	0	0.128612	2	6844	2412	0.739412	7.32738e-50	mat	6	-	-
AT2G15820	0.057215	4	0	0	0	1	0	0	0	1	1607	345	0.823258	9.1544e-49	mat	6	-	-
AT5G45020	0.013235	2	0	0	0	1	0.644867	0.0812238	0.563643	3	2660	727	0.785356	1.29014e-48	mat	6	-	-
AT1G78310	0.02405	3	0.12305	0	0.12305	2	0	0	0	1	849	105	0.889937	1.83734e-48	mat	6	-	-
AT3G62650	0.015475	2	0	0	0	1	0.44563	0.130425	0.315205	3	424	3	0.992974	2.07581e-46	mat	6	-	0
AT5G28220	0.031385	3	0.0431276	0	0.0431276	2	0	0	0	1	745	92	0.890084	8.66415e-43	mat	6	-	-
AT1G68380	0.00812	2	0	0	0	1	0.476294	0	0.476294	3	377	1	0.997354	2.3599e-42	mat	6	-	0
AT3G46620	0.05462	4	0	0	0	1	0	0	0	1	2908	863	0.771148	3.46843e-42	mat	6	-	-
AT5G65360	0.02277	3	0	0	0	1	0.40036	0.157112	0.243248	2	2997	902	0.768659	1.36898e-41	mat	6	-	-
AT1G27520	0.01057	2	0.2327	0	0.2327	3	0	0	0	1	1102	207	0.841864	3.23556e-41	mat	6	-	-
AT5G67120	0.198775	4	0	0	0	1	0	0	0	1	328	424	0.43617	5.39356e-41	pat	6	PEG	2
AT2G27710	0.007945	1	0.245886	0.198967	0.046919	2	0.6904	0	0.6904	3	8132	3067	0.726136	1.17981e-40	mat	6	-	-
AT3G63340	0.010615	2	0.258788	0	0.258788	3	0	0	0	1	875	147	0.856164	8.49457e-38	mat	6	-	-
AT5G43420	0.01651	2	0.0274025	0	0.0274025	2	0.07492	0	0.07492	2	329	0	1	1.17635e-37	mat	6	-	0
AT5G07220	0.013675	2	0	0	0	1	0.436808	0	0.436808	3	358	6	0.983516	1.20931e-37	mat	6	-	0
AT4G37320	0.01473	2	0	0	0	1	0.340662	0	0.340662	3	327	0	1	1.94532e-37	mat	6	-	0
AT2G40060	0.01662	2	0	0	0	1	0.536837	0	0.536837	3	2804	858	0.765702	4.99507e-37	mat	6	-	-
AT3G08943	0.08639	4	0	0	0	1	0	0	0	1	2499	747	0.769871	1.04583e-35	mat	6	-	-
AT5G54650	0.010155	2	0	0	0	1	0.911262	0.379132	0.53213	3	815	142	0.85162	6.6967e-34	mat	6	-	-
AT2G04378	0.02389	3	0	0	0	1	0.206338	0	0.206338	2	284	0	1	9.72481e-33	mat	6	-	-
AT1G47610	0.03929	3	0	0	0	1	0.788627	0.569803	0.218824	2	271	0	1	2.56668e-31	mat	6	-	0
AT1G18370	0.016475	2	0	0	0	1	0.435676	0	0.435676	3	3012	2086	0.59082	1.51643e-30	pat	6	-	-
AT3G13340	0.056815	4	0	0	0	1	0	0	0	1	321	365	0.46793	2.3974e-28	pat	6	-	-
AT2G45100	0.010535	2	0	0	0	1	0.724522	0.368792	0.35573	3	892	190	0.824399	3.5634e-28	mat	6	-	-
AT1G67830	0.09221	4	0	0	0	1	0	0	0	1	830	719	0.53583	8.89726e-28	pat	6	-	1
AT4G12390	0.01995	2	0	0	0	1	0.311507	0	0.311507	3	254	4	0.984496	2.49388e-27	mat	6	-	0
AT5G10180	0.01333	2	0	0	0	1	1.09088	0.671882	0.419003	3	228	0	1	1.30308e-26	mat	6	-	0
AT5G39770	0.720445	4	0	0	0	1	0	0	0	1	5	66	0.0704225	1.60685e-26	pat	6	-	-
AT3G08530	0.009125	2	0	0	0	1	0.350578	0	0.350578	3	3117	1075	0.743559	4.52315e-26	mat	6	-	-
AT1G07670	0.024575	3	0	0	0	1	0.204028	0.0460425	0.157985	2	2236	716	0.757453	1.26883e-25	mat	6	-	-
AT5G42050	0.013195	2	0.23248	0.00814737	0.224333	3	0	0	0	1	1120	285	0.797153	3.2049e-25	mat	6	-	-
AT5G56010	0.0605	4	0	0	0	1	0	0	0	1	2255	728	0.75595	4.43703e-25	mat	6	-	-
AT2G25050	0.12003	4	0	0	0	1	0	0	0	1	36	104	0.257143	8.7663e-25	pat	6	-	-
AT1G49475	0.012505	2	0	0	0	1	0.305102	0	0.305102	3	1890	589	0.762404	4.89963e-24	mat	6	-	-
AT2G15440	0.089345	4	0	0	0	1	0	0	0	1	448	63	0.876712	7.32143e-24	mat	6	-	-
AT5G24670	0.05516	4	0	0	0	1	0	0	0	1	304	26	0.921212	1.02896e-22	mat	6	-	-
AT2G32060	0.00556	1	0	0	0	1	0.700311	0	0.700311	4	654	567	0.535627	2.64535e-22	pat	6	-	-
AT1G30920	0.036165	3	0	0	0	1	0.190763	0	0.190763	2	298	26	0.919753	4.29656e-22	mat	6	-	-
AT2G30070	0.016965	2	0.228182	0	0.228182	3	0	0	0	1	284	23	0.925081	7.62331e-22	mat	6	-	0
AT2G37180	0.07191	4	0	0	0	1	0	0	0	1	188	1	0.994709	1.10258e-21	mat	6	-	0
AT3G25480	0.076465	4	0	0	0	1	0	0	0	1	822	199	0.805093	6.41708e-21	mat	6	-	-
AT3G54810	0.023805	3	0.153041	0	0.153041	2	0	0	0	1	1436	433	0.768325	1.13107e-20	mat	6	-	-
AT3G21310	0.06204	4	0	0	0	1	0	0	0	1	225	14	0.941423	2.04988e-19	mat	6	-	0
AT5G28020	0.014965	2	0.130485	0	0.130485	2	0.187392	0.115937	0.071455	2	236	17	0.932806	2.70778e-19	mat	6	-	-
AT5G43190	0.03797	3	0.0220325	0	0.0220325	2	0	0	0	1	166	1	0.994012	2.86768e-19	mat	6	-	0
AT5G03790	0.004955	1	0.00368571	0	0.00368571	1	0.767668	0.0532259	0.714442	4	37	86	0.300813	7.48109e-18	pat	6	-	-
AT3G23780	0.02004	3	0.0490714	0	0.0490714	2	0	0	0	1	276	281	0.495512	1.04508e-17	pat	6	-	-
AT5G53280	0.00723	1	0.200611	0.131539	0.0690716	2	0.705011	0.285611	0.4194	3	1343	418	0.762635	1.30717e-17	mat	6	-	-
AT4G32480	0.012595	2	0.144532	0	0.144532	2	0.232345	0	0.232345	2	176	7	0.961749	2.49909e-17	mat	6	-	-
AT4G16720	0.010005	2	0	0	0	1	0.696197	0.09642	0.599777	3	6401	3803	0.627303	3.31107e-17	pat	6	-	-
AT1G75510	0.010125	2	0	0	0	1	0.920662	0.4307	0.489962	3	346	324	0.516418	1.5838e-16	pat	6	-	-
AT1G43000	0.022005	3	0.074225	0.0139025	0.0603225	2	0	0	0	1	130	0	1	7.48981e-16	mat	6	-	-
AT1G70670	0.041265	4	0	0	0	1	0	0	0	1	243	28	0.896679	9.56326e-16	mat	6	-	0
AT4G02880	0.008465	2	0	0	0	1	0.628168	0.175955	0.452213	3	2133	764	0.736279	1.89315e-15	mat	6	-	-
AT1G18520	0.026	3	0	0	0	1	0.0831528	0	0.0831528	2	131	1	0.992424	2.0316e-15	mat	6	-	-
AT3G17600	0.013175	2	0.364431	0	0.364431	3	0	0	0	1	125	0	1	2.66445e-15	mat	6	-	0
AT1G59840	0.009735	2	0	0	0	1	0.561835	0	0.561835	3	707	187	0.790828	3.40253e-15	mat	6	-	-
AT1G49250	0.008985	2	0	0	0	1	0.5417	0	0.5417	3	1	32	0.030303	8.8508e-15	pat	6	-	-
AT2G45650	0.011035	2	0	0	0	1	1.08228	0.456087	0.626192	3	119	0	1	1.22294e-14	mat	6	-	-
AT4G04960	0.028115	3	0.558795	0.553176	0.00561892	1	0.260054	0.167	0.0930541	2	295	274	0.518453	6.39177e-14	pat	6	-	-
AT2G35510	0.013135	2	0	0	0	1	0.43614	0	0.43614	3	292	50	0.853801	2.11524e-13	mat	6	-	-
AT3G21770	0.00357	1	0	0	0	1	1.06774	0	1.06774	4	126	4	0.969231	2.51601e-13	mat	6	-	-
AT1G69200	0.008965	2	0	0	0	1	0.396989	0	0.396989	3	328	62	0.841026	2.78565e-13	mat	6	-	-
AT5G06280	0.065755	4	0	0	0	1	0	0	0	1	478	114	0.807432	3.71723e-13	mat	6	-	-
AT4G18150	0.74957	4	0	0	0	1	0	0	0	1	443	103	0.811355	7.3939e-13	mat	6	-	0
AT1G52190	0.018005	2	0.0153027	0	0.0153027	1	0.495331	0	0.495331	3	1024	328	0.757396	1.4739e-12	mat	6	-	-
AT1G17330	0.006405	1	0	0	0	1	0.87746	0	0.87746	4	202	27	0.882096	4.65934e-12	mat	6	-	-
AT2G34050	0.012015	2	0	0	0	1	0.453772	0.126218	0.327555	3	653	488	0.572305	1.36546e-11	pat	6	-	-
AT4G11910	0.025615	3	0	0	0	1	0.188738	0	0.188738	2	301	264	0.532743	1.44976e-11	pat	6	-	-
AT1G71030	0.012015	2	0	0	0	1	0.589187	0	0.589187	3	89	0	1	2.54357e-11	mat	6	-	0
AT4G33030	0.005285	1	0	0	0	1	1.48815	0.371546	1.11661	4	437	110	0.798903	5.35509e-11	mat	6	-	-
AT3G50630	0.00833	2	0	0	0	1	0.531758	0	0.531758	3	95	2	0.979381	6.42849e-11	mat	6	-	-
AT4G04790	0.011095	2	0.19063	0	0.19063	2	0.221723	0	0.221723	2	373	88	0.809111	8.70702e-11	mat	6	-	-
AT1G06590	0.01088	2	0	0	0	1	0.313117	0	0.313117	3	583	166	0.778371	8.8663e-11	mat	6	-	-
AT1G49990	0.062645	4	0	0	0	1	0	0	0	1	10	36	0.217391	1.02007e-10	pat	6	-	-
AT5G46210	0.008385	2	0	0	0	1	0.306104	0	0.306104	3	1402	503	0.735958	1.40332e-10	mat	6	-	-
AT1G26770	0.02489	3	0.229485	0.0681667	0.161319	2	0	0	0	1	87	1	0.988636	1.48298e-10	mat	6	-	0
AT2G22870	0.015755	2	0.233805	0	0.233805	3	0	0	0	1	0	20	0	2.53963e-10	pat	6	-	-
AT1G25570	0.023425	3	0.0792043	0	0.0792043	2	0	0	0	1	381	95	0.80042	6.00325e-10	mat	6	-	-
AT1G59453	0.03831	3	0.117416	0	0.117416	2	0	0	0	1	115	9	0.927419	7.29721e-10	mat	6	-	-
AT1G34550	0.13362	4	0	0	0	1	0	0	0	1	674	208	0.764172	8.10502e-10	mat	6	-	-
AT3G03030	0.01156	2	0.213364	0	0.213364	3	0	0	0	1	85	2	0.977011	8.22134e-10	mat	6	-	-
AT5G03530	0.008755	2	0.12515	0	0.12515	2	0.06865	0	0.06865	2	683	490	0.582268	8.68559e-10	pat	6	-	-
AT5G17165	0.47088	4	0	0	0	1	0	0	0	1	73	0	1	1.52666e-09	mat	6	-	0
AT5G51580	0.010255	2	0	0	0	1	0.690665	0	0.690665	3	104	7	0.936937	1.53728e-09	mat	6	-	-
AT3G45000	0.003835	1	0.151431	0	0.151431	2	0.39787	0.0593719	0.338498	3	17	41	0.293103	1.58866e-09	pat	6	-	-
AT3G13650	0.04982	4	0	0	0	1	0	0	0	1	77	1	0.987179	1.91561e-09	mat	6	-	0
AT2G36990	0.011255	2	0	0	0	1	0.736575	0.409521	0.327054	3	163	157	0.509375	2.39006e-09	pat	6	-	-
AT5G51570	0.00942	2	0.162057	0	0.162057	2	0.261118	0	0.261118	2	138	17	0.890323	3.4881e-09	mat	6	-	-
AT3G26100	0.015425	2	0.104468	0	0.104468	2	0.0353324	0	0.0353324	2	463	130	0.780776	3.7561e-09	mat	6	-	-
AT2G22050	0.011945	2	0	0	0	1	0.300334	0	0.300334	3	69	0	1	4.26251e-09	mat	6	-	-
AT5G57810	0.06814	4	0	0	0	1	0	0	0	1	0	17	0	5.51121e-09	pat	6	-	-
AT1G61810	0.019325	2	0	0	0	1	0.807969	0.473525	0.334444	3	66	0	1	9.21589e-09	mat	6	-	0
AT1G12190	0.010335	2	0	0	0	1	0.526643	0	0.526643	3	108	10	0.915254	1.01435e-08	mat	6	-	-
AT5G37850	0.010385	2	0	0	0	1	0.60043	0.186413	0.414018	3	308	75	0.804178	1.13794e-08	mat	6	-	-
AT1G65300	0.027945	3	0	0	0	1	0.0278	0	0.0278	2	95	7	0.931373	1.41855e-08	mat	6	-	-
AT5G58050	0.00946	2	0	0	0	1	0.58062	0	0.58062	3	62	78	0.442857	1.93657e-08	pat	6	-	-
AT1G66160	0.00896	2	0.172729	0.00551739	0.167212	2	0.230843	0.127343	0.1035	2	93	7	0.93	2.32167e-08	mat	6	-	-
AT4G03960	0.012855	2	0	0	0	1	0.586442	0	0.586442	3	290	72	0.801105	5.76157e-08	mat	6	-	-
AT3G21220	0.073665	4	0	0	0	1	0	0	0	1	171	154	0.526154	7.71876e-08	pat	6	-	2
AT5G04160	0.049115	4	0	0	0	1	0	0	0	1	583	187	0.757143	1.00502e-07	mat	6	-	-
AT3G14790	0.01562	2	0	0	0	1	1.26883	0.965742	0.303088	3	165	30	0.846154	1.05561e-07	mat	6	-	-
AT3G30180	0.024765	3	0	0	0	1	0.334095	0.243569	0.0905256	2	56	0	1	1.21315e-07	mat	6	-	0
AT4G15110	0.00724	1	0	0	0	1	0.772454	0	0.772454	4	78	87	0.472727	1.25962e-07	pat	6	-	-
AT5G24770	0.03636	3	0	0	0	1	0.814893	0.544392	0.2705	2	55	0	1	1.57095e-07	mat	6	-	-
AT5G46030	0.008995	2	0	0	0	1	0.541153	0	0.541153	3	396	115	0.774951	2.07407e-07	mat	6	-	-
AT1G76820	0.05035	4	0	0	0	1	0	0	0	1	56	69	0.448	2.14703e-07	pat	6	-	0
AT4G36360	0.0091	2	0	0	0	1	0.37914	0	0.37914	3	91	9	0.91	2.44483e-07	mat	6	-	0
AT1G52565	0.070455	4	0	0	0	1	0	0	0	1	58	1	0.983051	2.53336e-07	mat	6	-	-
AT5G42360	0.141385	4	0	0	0	1	0	0	0	1	326	90	0.783654	4.15667e-07	mat	6	-	-
AT1G49570	0.01357	2	0.0996154	0	0.0996154	2	0.904305	0.616877	0.287428	2	51	0	1	4.42383e-07	mat	6	-	0
AT4G13220	0.004185	1	0.440107	0	0.440107	4	0	0	0	1	558	182	0.754054	4.58793e-07	mat	6	-	-
AT3G21170	0.458135	4	0	0	0	1	0	0	0	1	7	23	0.233333	4.78152e-07	pat	6	-	-
AT2G05810	0.04412	4	0	0	0	1	0	0	0	1	1328	512	0.721739	5.40659e-07	mat	6	-	-
AT3G33528	0.60585	4	0	0	0	1	0	0	0	1	50	0	1	5.73303e-07	mat	6	-	0
AT2G21195	0.00144	1	0	0	0	1	1.21223	0.451521	0.760704	4	204	170	0.545455	6.6043e-07	pat	6	-	-
AT5G03450	0.00911	2	0.315876	0	0.315876	3	0	0	0	1	149	28	0.841808	7.69712e-07	mat	6	-	-
AT5G41260	0.007315	1	0.0637475	0	0.0637475	2	0.68472	0.14537	0.53935	3	874	569	0.605683	8.91306e-07	pat	6	-	-
AT4G12770	0.082245	4	0	0	0	1	0	0	0	1	393	118	0.76908	9.05908e-07	mat	6	-	-
AT3G43790	0.018915	2	0	0	0	1	0.42122	0	0.42122	3	3	17	0.15	9.50929e-07	pat	6	-	-
AT5G35926	0.133025	4	0	0	0	1	0	0	0	1	92	11	0.893204	1.0764e-06	mat	6	-	-
AT4G00290	0.04041	4	0	0	0	1	0	0	0	1	144	27	0.842105	1.1351e-06	mat	6	-	-
AT2G46160	0.03944	3	0	0	0	1	0.03572	0	0.03572	2	336	97	0.775982	1.39753e-06	mat	6	-	-
AT1G26930	0.011325	2	0	0	0	1	0.367554	0	0.367554	3	46	0	1	1.62001e-06	mat	6	-	0
AT1G35780	0.01208	2	0.0389	0	0.0389	2	0.786553	0.521761	0.264792	2	864	317	0.731583	2.21804e-06	mat	6	-	-
AT4G37980	0.024285	3	0	0	0	1	0.100264	0.0577	0.0425636	2	49	1	0.98	2.60161e-06	mat	6	-	0
AT5G39865	0.00921	2	0.28249	0	0.28249	3	0	0	0	1	0	11	0	2.7265e-06	pat	6	-	-
AT1G61690	0.00941	2	0	0	0	1	0.596324	0.203025	0.393299	3	257	69	0.788344	3.15596e-06	mat	6	-	-
AT2G29140	0.040075	4	0	0	0	1	0	0	0	1	335	99	0.771889	3.31801e-06	mat	6	-	-
AT4G29190	0.010515	2	0.0177323	0	0.0177323	1	0.627473	0.0595704	0.567903	3	11	25	0.305556	4.30278e-06	pat	6	-	-
AT5G12420	0.02221	3	0	0	0	1	0.428955	0.203334	0.225621	2	42	0	1	4.59283e-06	mat	6	-	0
AT5G37351	0.058825	4	0	0	0	1	0	0	0	1	42	0	1	4.59283e-06	mat	6	-	-
AT1G76990	0.00977	2	0.241028	0	0.241028	3	0	0	0	1	202	50	0.801587	5.53433e-06	mat	6	-	-
AT3G06590	0.014325	2	0	0	0	1	0.355105	0	0.355105	3	565	194	0.744401	5.5474e-06	mat	6	-	-
AT2G31070	0.01228	2	0	0	0	1	0.602355	0	0.602355	3	40	0	1	7.74422e-06	mat	6	-	0
AT3G23550	0.011655	2	0	0	0	1	0.373129	0	0.373129	3	86	12	0.877551	9.48593e-06	mat	6	-	-
AT4G18280	0.0146	2	0	0	0	1	0.408527	0.0557185	0.352808	3	265	75	0.779412	1.03347e-05	mat	6	-	-
AT2G02000	0.012	2	0	0	0	1	0.998397	0.644633	0.353764	3	48	2	0.96	1.08251e-05	mat	6	-	-
AT3G55530	0.007065	1	0.05754	0	0.05754	2	0.363093	0	0.363093	3	142	121	0.539924	1.29939e-05	pat	6	-	-
AT4G25150	0.00717	1	0.0528275	0	0.0528275	2	0.465328	0	0.465328	3	337	104	0.764172	1.40131e-05	mat	6	-	-
AT5G20300	0.01172	2	0	0	0	1	0.468084	0	0.468084	3	731	472	0.607648	1.40922e-05	pat	6	-	-
AT2G47460	0.01545	2	0	0	0	1	0.963584	0.342937	0.620647	3	42	1	0.976744	1.60828e-05	mat	6	-	0
AT1G52440	0.01094	2	0	0	0	1	0.641452	0	0.641452	3	37	0	1	1.69904e-05	mat	6	-	-
AT1G33260	0.052765	4	0	0	0	1	0	0	0	1	73	9	0.890244	1.74868e-05	mat	6	-	0
AT2G01400	0.084225	4	0	0	0	1	0	0	0	1	224	172	0.565657	2.00787e-05	pat	6	-	-
AT5G58110	0.008845	2	0.444771	0.225816	0.218955	3	0	0	0	1	36	0	1	2.20905e-05	mat	6	-	-
AT5G23750	0.043305	4	0	0	0	1	0	0	0	1	36	0	1	2.20905e-05	mat	6	-	0
AT1G22275	0.05921	4	0	0	0	1	0	0	0	1	49	3	0.942308	2.48127e-05	mat	6	-	-
AT4G00026	0.021295	3	0.054375	0	0.054375	2	0	0	0	1	181	144	0.556923	2.70611e-05	pat	6	-	-
AT3G06580	0.05929	4	0	0	0	1	0	0	0	1	399	133	0.75	4.55467e-05	mat	6	-	-
AT2G32140	0.012185	2	0	0	0	1	0.479011	0.150661	0.328349	3	58	6	0.90625	4.78548e-05	mat	6	-	0
AT2G14860	0.01936	2	0.2924	0	0.2924	3	0	0	0	1	116	24	0.828571	4.82849e-05	mat	6	-	0
AT4G27940	0.00583	1	0.928517	0	0.928517	4	0	0	0	1	20	30	0.4	6.33425e-05	pat	6	-	-
AT3G10590	0.018455	2	0	0	0	1	0.458986	0	0.458986	3	70	10	0.875	7.72268e-05	mat	6	-	0
AT3G29075	0.005075	1	0.0737175	0	0.0737175	2	0.403135	0	0.403135	3	150	37	0.802139	8.49931e-05	mat	6	-	0
AT3G13275	0.07703	4	0	0	0	1	0	0	0	1	100	20	0.833333	0.000107511	mat	6	-	-
AT1G61300	0.038475	3	0	0	0	1	0.199989	0	0.199989	2	3	12	0.2	0.000126046	pat	6	-	-
AT4G32850	0.010105	2	0.2351	0	0.2351	3	0	0	0	1	468	167	0.737008	0.000169825	mat	6	-	-
AT3G62220	0.00918	2	0	0	0	1	0.394297	0	0.394297	3	619	232	0.72738	0.000171899	mat	6	-	-
AT3G01270	0.06196	4	0	0	0	1	0	0	0	1	15	24	0.384615	0.000186589	pat	6	-	0
AT5G39080	0.019645	2	0.0126054	0	0.0126054	1	1.03091	0.423909	0.606997	3	32	1	0.969697	0.000221847	mat	6	-	-
AT5G10400	0.04253	4	0	0	0	1	0	0	0	1	923	368	0.71495	0.000233113	mat	6	-	-
AT1G28580	0.0094	2	0	0	0	1	0.362123	0	0.362123	3	87	17	0.836538	0.000237953	mat	6	-	-
AT2G28400	0.00338	1	0.18761	0	0.18761	2	0.449977	0.10334	0.346637	3	27	0	1	0.000238563	mat	6	-	0
AT2G26690	0.00926	2	0	0	0	1	0.407736	0	0.407736	3	27	0	1	0.000238563	mat	6	-	-
AT4G16980	0.05874	4	0	0	0	1	0	0	0	1	27	0	1	0.000238563	mat	6	-	-
AT3G17740	0.062955	4	0	0	0	1	0	0	0	1	2	10	0.166667	0.000238563	pat	6	-	-
AT1G75020	0.061685	4	0	0	0	1	0	0	0	1	40	3	0.930233	0.000246071	mat	6	-	-
AT2G21710	0.008875	2	0	0	0	1	0.421144	0	0.421144	3	101	22	0.821138	0.000278858	mat	6	-	-
AT3G26250	0.007155	1	0.0331057	0	0.0331057	2	0.686894	0	0.686894	3	31	1	0.96875	0.000288961	mat	6	-	-
AT1G64960	0.045055	4	0	0	0	1	0	0	0	1	1027	617	0.624696	0.000306224	pat	6	-	-
AT1G63380	0.00646	1	0.31166	0	0.31166	3	0.08458	0	0.08458	2	26	0	1	0.000311491	mat	6	-	-
AT3G05450	0.005925	1	0	0	0	1	0.861431	0	0.861431	4	3	11	0.214286	0.000329839	pat	6	-	-
AT2G30730	0.67953	4	0	0	0	1	0	0	0	1	36	40	0.473684	0.000358523	pat	6	-	-
AT1G19410	0.14421	4	0	0	0	1	0	0	0	1	42	4	0.913043	0.000392993	mat	6	-	-
AT3G14670	0.80153	4	1.73849	1.81687	-0.0783764	-2	1.04958	0.21198	0.837605	4	56	8	0.875	0.000406952	mat	6	-	-
AT4G09460	0.013685	2	0.383812	0.05894	0.324872	3	0	0	0	1	25	0	1	0.000406952	mat	6	-	0
AT1G17960	0.008265	2	0.203783	0	0.203783	3	0	0	0	1	14	22	0.388889	0.000406952	pat	6	-	-
AT2G40590	0.0267	3	0.0506941	0	0.0506941	2	0	0	0	1	927	375	0.711982	0.0005232	mat	6	-	-
AT4G21080	0.034965	3	0.0270059	0.0140867	0.0129192	1	0.0982714	0	0.0982714	2	379	251	0.601587	0.00052997	pat	6	-	-
AT5G03810	0.00897	2	0	0	0	1	0.465915	0	0.465915	3	54	52	0.509434	0.000594713	pat	6	-	-
AT5G63180	0.00625	1	0	0	0	1	0.814162	0.000361538	0.8138	4	23	0	1	0.000695962	mat	6	-	0
AT2G22640	0.015525	2	0	0	0	1	0.31247	0	0.31247	3	394	142	0.735075	0.000780385	mat	6	-	-
AT2G03280	0.00467	1	0	0	0	1	0.845542	0	0.845542	4	27	1	0.964286	0.000835477	mat	6	-	-
AT3G33520	0.011155	2	0.375936	0	0.375936	3	0	0	0	1	124	97	0.561086	0.000869832	pat	6	-	-
AT5G17470	0.429925	4	0	0	0	1	0	0	0	1	13	20	0.393939	0.000889049	pat	6	-	-
AT5G05600	0.00887	2	0	0	0	1	0.319213	0	0.319213	3	22	0	1	0.000911119	mat	6	-	0
AT4G03230	0.01513	2	0.386875	0	0.386875	3	0	0	0	1	74	15	0.831461	0.000973971	mat	6	-	-
AT2G01540	0.031765	3	0.0314475	0	0.0314475	2	0	0	0	1	46	45	0.505495	0.00110826	pat	6	-	-
AT3G30280	0.013765	2	0.0517391	0	0.0517391	2	0.247321	0	0.247321	2	70	14	0.833333	0.00119375	mat	6	-	1
AT5G04180	0.00994	2	0.204605	0	0.204605	3	0	0	0	1	7	14	0.333333	0.00119375	pat	6	-	-
AT1G64065	0.074495	4	0	0	0	1	0	0	0	1	25	1	0.961538	0.00142506	mat	6	-	-
AT4G25440	0.010105	2	0.32851	0	0.32851	3	0	0	0	1	75	16	0.824176	0.00143572	mat	6	-	-
AT2G20950	0.04041	4	0	0	0	1	0	0	0	1	221	72	0.754266	0.00146848	mat	6	-	-
AT5G42540	0.008965	2	0	0	0	1	0.710172	0.231965	0.478208	3	262	178	0.595455	0.00153102	pat	6	-	-
AT4G24670	0.062915	4	0	0	0	1	0	0	0	1	20	0	1	0.0015654	mat	6	-	-
AT3G23430	0.01135	2	0	0	0	1	0.404577	0.0859433	0.318634	3	590	231	0.718636	0.00158415	mat	6	-	0
AT1G75060	0.066935	4	0	0	0	1	0	0	0	1	214	70	0.753521	0.00190298	mat	6	-	-
AT5G27810	0.01811	2	0	0	0	1	0.303615	0	0.303615	3	28	2	0.933333	0.00194577	mat	6	-	-
AT3G19550	0.00294	1	0.149766	0	0.149766	2	0.405614	0	0.405614	3	19	0	1	0.00205472	mat	6	-	-
AT3G56810	0.01935	2	0	0	0	1	1.30867	0.823648	0.485022	3	3	9	0.25	0.00219965	pat	6	-	-
AT4G34740	0.014505	2	0	0	0	1	0.526077	0	0.526077	3	371	137	0.730315	0.00234107	mat	6	-	-
AT4G14400	0.01513	2	0	0	0	1	0.381072	0	0.381072	3	77	64	0.546099	0.00238941	pat	6	-	-
AT3G55450	0.023485	3	0	0	0	1	0.134367	0	0.134367	2	23	1	0.958333	0.00243673	mat	6	-	-
AT5G59350	0.00765	1	0.164075	0	0.164075	2	0.376408	0	0.376408	3	48	8	0.857143	0.00249691	mat	6	-	-
AT5G09440	0.016455	2	0.288763	0.267261	0.021502	2	0.0817263	0	0.0817263	2	27	2	0.931034	0.00252735	mat	6	-	-
AT1G07660	0.027295	3	0	0	0	1	0.716215	0.571329	0.144886	2	290	191	0.602911	0.00301505	pat	6	-	-
AT4G12382	0.020575	3	0	0	0	1	0.121422	0	0.121422	2	22	1	0.956522	0.0031897	mat	6	-	-
AT3G60800	0.07264	4	0	0	0	1	0	0	0	1	26	2	0.928571	0.00328346	mat	6	-	-
AT1G33840	0.009065	2	0	0	0	1	0.923046	0.384726	0.53832	3	17	0	1	0.00355146	mat	6	-	0
AT2G44560	0.05518	4	0	0	0	1	0	0	0	1	17	0	1	0.00355146	mat	6	-	-
AT2G30580	0.062845	4	0	0	0	1	0	0	0	1	70	16	0.813953	0.00376182	mat	6	-	-
AT1G44780	0.073685	4	0	0	0	1	0	0	0	1	152	109	0.582375	0.00386787	pat	6	-	-
AT4G06676	0.02901	3	0.0618889	0	0.0618889	2	0	0	0	1	39	6	0.866667	0.00442653	mat	6	-	-
AT3G61470	0.426795	4	0	0	0	1	0	0	0	1	656	267	0.710726	0.00451823	mat	6	-	-
AT3G16390	0.05027	4	0	0	0	1	0	0	0	1	16	0	1	0.00467773	mat	6	-	0
AT5G33390	0.51748	4	1.53851	0.86619	0.672317	4	0.706695	0.843895	-0.1372	-2	16	0	1	0.00467773	mat	6	-	-
AT2G35930	0.00684	1	0	0	0	1	1.02759	0.289828	0.737764	4	16	0	1	0.00467773	mat	6	-	-
AT5G25250	0.008275	2	0.11897	0	0.11897	2	0.275415	0.153	0.122415	2	77	62	0.553957	0.00481926	pat	6	-	-
AT4G15770	0.010685	2	0	0	0	1	0.793422	0.183374	0.610047	3	109	82	0.570681	0.00489224	pat	6	-	-
AT2G30990	0.007145	1	0	0	0	1	0.79034	0	0.79034	4	301	194	0.608081	0.00569156	pat	6	-	-
AT5G38080	0.02505	3	0	0	0	1	0.069245	0	0.069245	2	47	9	0.839286	0.00613939	mat	6	-	-
AT2G26280	0.0218	3	0.1221	0	0.1221	2	0	0	0	1	861	363	0.703431	0.00636181	mat	6	-	-
AT3G50380	0.01603	2	0	0	0	1	0.571373	0.0217459	0.549627	3	385	240	0.616	0.00720957	pat	6	-	-
AT3G11650	0.008095	2	0.241408	0	0.241408	3	0	0	0	1	2247	1018	0.688208	0.00902478	mat	6	-	-
AT4G33210	0.011155	2	0.0543263	0	0.0543263	2	0.657532	0.558859	0.0986728	2	150	49	0.753769	0.00914663	mat	6	-	-
AT3G46290	0.017815	2	0.144	0	0.144	2	0.250358	0.198276	0.0520818	2	577	236	0.709717	0.0092162	mat	6	-	-
AT4G13885	0.159425	4	0.0006325	0	0.0006325	1	0	0	0	1	10	14	0.416667	0.00937477	pat	6	-	-
AT2G20495	0.016355	2	0.3742	0	0.3742	3	0	0	0	1	65	16	0.802469	0.00952189	mat	6	-	-
AT2G25250	0.030925	3	0	0	0	1	0.04822	0	0.04822	2	8785	4602	0.656234	0.0104464	pat	6	-	-
AT1G33600	0.016985	2	0.0036525	0	0.0036525	1	0.666817	0.137332	0.529485	3	13	0	1	0.0107874	mat	6	-	-
AT1G42980	0.087595	4	0	0	0	1	0	0	0	1	13	0	1	0.0107874	mat	6	-	-
AT3G43430	0.01711	2	0	0	0	1	0.918148	0.54386	0.374287	3	13	0	1	0.0107874	mat	6	-	-
AT5G65730	0.02881	3	0	0	0	1	0.0369111	0	0.0369111	2	13	0	1	0.0107874	mat	6	-	-
AT3G15830	0.014255	2	0	0	0	1	0.400392	0	0.400392	3	13	0	1	0.0107874	mat	6	-	-
AT3G05710	0.011765	2	0.296036	0	0.296036	3	0	0	0	1	171	116	0.595819	0.0108937	pat	6	-	-
AT4G28390	0.00567	1	0.576594	0	0.576594	4	0.136569	0.122544	0.014025	1	311	196	0.613412	0.0109685	pat	6	-	-
AT4G05000	0.00924	2	0.27109	0	0.27109	3	0	0	0	1	53	12	0.815385	0.0109758	mat	6	-	-
AT5G25400	0.010265	2	0	0	0	1	0.698422	0.269107	0.429315	3	18	20	0.473684	0.0116169	pat	6	-	-
AT5G35910	0.024455	3	0.545769	0.358815	0.186954	2	0	0	0	1	165	56	0.746606	0.0117038	mat	6	-	-
AT1G80130	0.02463	3	0	0	0	1	0.649535	0.608412	0.0411235	2	270	101	0.727763	0.0125476	mat	6	-	-
AT1G53860	0.022735	3	0	0	0	1	0.0525975	0	0.0525975	2	6	10	0.375	0.0133283	pat	6	-	-
AT3G44020	0.05355	4	0	0	0	1	0	0	0	1	182	64	0.739837	0.014912	mat	6	-	-
AT3G61090	0.00776	1	0	0	0	1	1.27353	0	1.27353	4	54	13	0.80597	0.0155704	mat	6	-	-
AT2G22540	0.017035	2	0	0	0	1	1.11983	0.62034	0.499491	3	16	1	0.941176	0.0163512	mat	6	-	-
AT3G10880	0.012265	2	0	0	0	1	0.309064	0	0.309064	3	64	17	0.790123	0.0184221	mat	6	-	-
AT1G24062	0.064285	4	0	0	0	1	0	0	0	1	11	0	1	0.0190165	mat	6	-	-
AT4G33290	0.23507	4	0	0	0	1	0	0	0	1	11	0	1	0.0190165	mat	6	-	-
AT1G31120	0.024135	3	0	0	0	1	0.216315	0	0.216315	2	1102	486	0.693955	0.021068	mat	6	-	-
AT1G69250	0.050215	4	0	0	0	1	0	0	0	1	287	111	0.721106	0.0212303	mat	6	-	-
AT5G10710	0.015635	2	0	0	0	1	0.479675	0	0.479675	3	245	155	0.6125	0.0215563	pat	6	-	-
AT3G11165	0.11167	4	0	0	0	1	0	0	0	1	7	10	0.411765	0.0257819	pat	6	-	-
AT1G44224	0.005835	1	0.0810359	0	0.0810359	2	0.882492	0.344879	0.537613	3	82	25	0.766355	0.0287079	mat	6	-	-
AT5G05790	0.009135	2	0	0	0	1	0.653193	0	0.653193	3	15	16	0.483871	0.03085	pat	6	-	-
AT3G22770	0.38529	4	0	0	0	1	0	0	0	1	5	8	0.384615	0.0309841	pat	6	-	-
AT5G19650	0.01174	2	0.0286636	0	0.0286636	2	0.224359	0	0.224359	2	55	15	0.785714	0.0346106	mat	6	-	-
AT3G24715	0.0115	2	0	0	0	1	0.45592	0	0.45592	3	42	34	0.552632	0.0349551	pat	6	-	-
AT3G04945	0.015625	2	0.248444	0	0.248444	3	0	0	0	1	231	89	0.721875	0.0361702	mat	6	-	-
AT2G36000	0.096475	4	0	0	0	1	0	0	0	1	579	248	0.700121	0.0412661	mat	6	-	-
AT3G28980	0.0295	3	0	0	0	1	0.695621	0.449864	0.245756	2	23	21	0.522727	0.0428256	pat	6	-	1
AT4G15410	0.014555	2	0	0	0	1	0.583413	0.0882075	0.495205	3	1597	730	0.686291	0.0446218	mat	6	-	-
AT4G01540	0.009465	2	0	0	0	1	0.438783	0	0.438783	3	183	116	0.61204	0.0450959	pat	6	-	-
AT5G23190	0.0887	4	0	0	0	1	0	0	0	1	25	22	0.531915	0.0500308	bial	6	-	0
AT5G40470	0.02176	3	0	0	0	1	0.330446	0.164918	0.165528	2	15	2	0.882353	0.0592297	bial	6	-	-
AT3G07480	0.001615	1	0.296705	0	0.296705	3	0.03792	0	0.03792	2	4094	2151	0.655564	0.0627225	bial	6	-	-
AT2G45380	0.083545	4	0	0	0	1	0	0	0	1	742	328	0.693458	0.0630198	bial	6	-	-
AT5G45220	0.01271	2	0	0	0	1	0.452968	0	0.452968	3	18	3	0.857143	0.0640775	bial	6	-	-
AT4G08550	0.023725	3	0.0568839	0	0.0568839	2	0	0	0	1	26	22	0.541667	0.0661926	bial	6	-	-
AT2G41800	0.009	2	0	0	0	1	0.499593	0.131893	0.3677	3	11	1	0.916667	0.0661926	bial	6	-	-
AT3G29400	0.02289	3	0.0448412	0	0.0448412	2	0	0	0	1	198	78	0.717391	0.0738343	bial	6	-	-
AT4G22230	0.041785	4	0	0	0	1	0	0	0	1	34	9	0.790698	0.084469	bial	6	-	-
AT5G59750	0.007035	1	0.161957	0	0.161957	2	0.615642	0	0.615642	3	149	57	0.723301	0.084649	bial	6	-	-
AT3G43280	0.51065	4	2.15467	1.7288	0.425875	4	0.743405	0.876387	-0.132983	-2	52	16	0.764706	0.0863478	bial	6	-	-
AT1G20070	0.0216	3	0	0	0	1	0.761188	0.487839	0.273348	2	10	1	0.909091	0.0880815	bial	6	-	-
AT3G55860	0.68767	4	0	0	0	1	0	0	0	1	10	1	0.909091	0.0880815	bial	6	-	-
AT3G24070	0.008165	2	0	0	0	1	0.307173	0	0.307173	3	390	167	0.70018	0.0933822	bial	6	-	-
AT1G21650	0.00913	2	0	0	0	1	0.619655	0	0.619655	3	13	2	0.866667	0.100348	bial	6	-	-
AT3G08947	0.103585	4	0	0	0	1	0	0	0	1	54	38	0.586957	0.104833	bial	6	-	-
AT2G38270	0.07068	4	0	0	0	1	0	0	0	1	227	93	0.709375	0.105089	bial	6	-	-
AT2G24440	0.017095	2	0.10595	0	0.10595	2	0.359823	0.188488	0.171335	2	66	45	0.594595	0.107229	bial	6	-	-
AT3G17640	0.056155	4	0	0	0	1	0	0	0	1	500	221	0.693481	0.126668	bial	6	-	-
AT1G69310	0.008775	2	0	0	0	1	0.752003	0.356983	0.39502	3	12	2	0.857143	0.13057	bial	6	-	0
AT1G45170	0.007275	1	0.212271	0	0.212271	3	0.127171	0	0.127171	2	275	159	0.633641	0.144423	bial	6	-	-
AT5G66840	0.042715	4	0	0	0	1	0	0	0	1	77	28	0.733333	0.147299	bial	6	-	-
AT5G18840	0.10552	4	0	0	0	1	0.016595	0	0.016595	1	100	63	0.613497	0.149865	bial	6	-	0
AT4G22580	0.003795	1	0	0	0	1	1.06324	0.237806	0.825437	4	321	183	0.636905	0.156376	bial	6	-	-
AT4G17460	0.01806	2	0	0	0	1	0.681127	0.144425	0.536702	3	14	12	0.538462	0.165518	bial	6	-	-
AT3G21910	0.009395	2	0	0	0	1	0.618624	0.24276	0.375864	3	35	11	0.76087	0.175308	bial	6	-	-
AT2G17630	0.04223	4	0	0	0	1	0	0	0	1	634	347	0.646279	0.175554	bial	6	-	-
AT4G25520	0.055835	4	0	0	0	1	0	0	0	1	49	33	0.597561	0.184351	bial	6	-	1
AT5G27490	0.005955	1	0	0	0	1	1.42992	0	1.42992	4	29	21	0.58	0.193601	bial	6	-	-
AT3G46890	0.008015	2	0	0	0	1	0.351835	0	0.351835	3	368	206	0.641115	0.194075	bial	6	-	-
AT1G32450	0.01195	2	0.157229	0.148173	0.00905524	1	1.15741	0.596312	0.561103	3	344	193	0.640596	0.199989	bial	6	-	-
AT4G17140	0.01157	2	0.263913	0	0.263913	3	0	0	0	1	634	345	0.6476	0.205672	bial	6	-	-
AT1G12460	0.009805	2	0.299666	0	0.299666	3	0	0	0	1	41	14	0.745455	0.21516	bial	6	-	-
AT3G11490	0.02012	3	0.491195	0	0.491195	4	0	0.00068	-0.00068	-1	214	123	0.635015	0.217727	bial	6	-	1
AT4G21380	0.012485	2	0.0609688	0	0.0609688	2	0.305206	0.0108375	0.294368	2	800	429	0.650936	0.242054	bial	6	-	-
AT4G13615	0.003485	1	0	0	0	1	0.80464	0	0.80464	4	1661	790	0.677683	0.24731	bial	6	-	-
AT2G42080	0.005995	1	0.0075725	0	0.0075725	1	1.06239	0	1.06239	4	324	180	0.642857	0.256839	bial	6	-	-
AT2G35500	0.008655	2	0.135422	0	0.135422	2	0.290078	0	0.290078	2	224	127	0.638177	0.257518	bial	6	-	-
AT3G23330	0.01233	2	0.34531	0	0.34531	3	0	0	0	1	9	2	0.818182	0.286422	bial	6	-	-
AT3G23160	0.036955	3	0.0499875	0	0.0499875	2	0	0	0	1	9	2	0.818182	0.286422	bial	6	-	-
AT3G50520	0.015015	2	0	0	0	1	0.475244	0.0160692	0.459175	3	23	16	0.589744	0.30818	bial	6	-	-
AT1G52155	0.01919	2	0	0	0	1	0.437758	0	0.437758	3	68	27	0.715789	0.309788	bial	6	-	-
AT3G28990	0.03389	3	0	0	0	1	1.25595	0.992095	0.263858	2	44	28	0.611111	0.317311	bial	6	-	-
AT5G01420	0.008045	2	0	0	0	1	0.302258	0	0.302258	3	14	4	0.777778	0.317311	bial	6	-	-
AT3G17712	0.09851	4	0	0	0	1	0	0	0	1	14	4	0.777778	0.317311	bial	6	-	-
AT5G50410	0.02967	3	0	0	0	1	0.183089	0	0.183089	2	115	67	0.631868	0.319313	bial	6	-	-
AT3G58470	0.00897	2	0.30785	0	0.30785	3	0	0	0	1	48	30	0.615385	0.336668	bial	6	-	-
AT1G24530	0.008745	2	0	0	0	1	0.383827	0	0.383827	3	783	369	0.679688	0.348501	bial	6	-	-
AT3G18050	0.01045	2	0.07035	0	0.07035	2	0.0829645	0	0.0829645	2	21	7	0.75	0.349575	bial	6	-	-
AT5G54095	0.028085	3	0.0344862	0	0.0344862	2	0	0	0	1	12	9	0.571429	0.354539	bial	6	-	-
AT3G52250	0.01073	2	0	0	0	1	0.418643	0	0.418643	3	52	32	0.619048	0.354539	bial	6	-	-
AT5G28150	0.022565	3	0.15228	0	0.15228	2	0	0	0	1	377	204	0.648881	0.363135	bial	6	-	-
AT4G24080	0.01034	2	0	0	0	1	0.413976	0	0.413976	3	18	6	0.75	0.386476	bial	6	-	-
AT4G01895	0.00278	1	0.120377	0	0.120377	2	0.399475	0	0.399475	3	18	6	0.75	0.386476	bial	6	-	0
AT1G77530	0.000675	1	0	0	0	1	1.54108	0	1.54108	4	664	314	0.678937	0.415652	bial	6	-	-
AT1G76810	0.050305	4	0	0	0	1	0	0	0	1	865	412	0.677369	0.417202	bial	6	-	-
AT1G05805	0.019485	2	0	0	0	1	1.07655	0.446638	0.629915	3	45	18	0.714286	0.422678	bial	6	-	0
AT1G67450	0.215675	4	0	0	0	1	0	0	0	1	36	14	0.72	0.423711	bial	6	-	-
AT5G01920	0.006915	1	0.22227	0.060604	0.161666	2	0.321396	0	0.321396	3	494	232	0.680441	0.431109	bial	6	-	-
AT3G43850	0.01401	2	0.0436438	0	0.0436438	2	0.319544	0.252997	0.0665468	2	10	3	0.769231	0.432768	bial	6	-	-
AT1G33590	0.010075	2	0.140261	0	0.140261	2	0.143958	0.00572667	0.138231	2	47	19	0.712121	0.433422	bial	6	-	1
AT1G72080	0.059955	4	0	0	0	1	0	0	0	1	43	26	0.623188	0.443598	bial	6	-	2
AT1G03100	0.01198	2	0.0832026	0	0.0832026	2	0.0242605	0	0.0242605	2	8	6	0.571429	0.449692	bial	6	-	-
AT4G39620	0.01404	2	0	0	0	1	0.774808	0.466458	0.30835	3	31	12	0.72093	0.450351	bial	6	-	-
AT1G53290	0.01168	2	0	0	0	1	0.381202	0	0.381202	3	62	26	0.704545	0.450982	bial	6	-	-
AT2G39560	0.02156	3	0.0940727	0	0.0940727	2	0	0	0	1	53	22	0.706667	0.462433	bial	6	-	-
AT3G29580	0.01591	2	0.0592225	0	0.0592225	2	0.22154	0	0.22154	2	21	8	0.724138	0.511482	bial	6	-	-
AT2G27700	0.014135	2	0	0	0	1	0.480042	0.06197	0.418072	3	1110	537	0.673953	0.530495	bial	6	-	-
AT2G30920	0.00913	2	0.555383	0.348743	0.20664	3	0	0	0	1	414	218	0.655063	0.536049	bial	6	-	-
AT1G73177	0.04728	4	0	0	0	1	0	0	0	1	60	26	0.697674	0.541866	bial	6	-	-
AT3G46000	0.011495	2	0	0	0	1	0.3358	0	0.3358	3	16	6	0.727273	0.546494	bial	6	-	-
AT1G15390	0.01631	2	0	0	0	1	0.322392	0.0194364	0.302956	3	125	57	0.686813	0.564239	bial	6	-	-
AT1G06520	0.04478	4	0	0	0	1	0	0	0	1	53	23	0.697368	0.570188	bial	6	-	-
AT2G38360	0.02277	3	0.189343	0	0.189343	2	0	0	0	1	1366	666	0.672244	0.5938	bial	6	-	-
AT2G23510	0.018295	2	0	0	0	1	0.455819	0	0.455819	3	120	65	0.648649	0.603151	bial	6	-	-
AT5G14310	0.013655	2	0	0	0	1	0.671178	0	0.671178	3	86	39	0.688	0.612882	bial	6	-	-
AT4G30310	0.008905	2	0	0	0	1	0.47493	0	0.47493	3	733	355	0.673713	0.621971	bial	6	-	-
AT3G54080	0.008075	2	0	0	0	1	0.313467	0	0.313467	3	509	245	0.675066	0.624647	bial	6	-	-
AT3G27460	0.06694	4	0	0	0	1	0	0	0	1	329	172	0.656687	0.635594	bial	6	-	-
AT3G11960	0.00987	2	0.41975	0.143633	0.276117	3	0	0	0	1	133	62	0.682051	0.648582	bial	6	-	-
AT2G37390	0.008965	2	0	0	0	1	0.779651	0.43694	0.342711	3	281	134	0.677108	0.651819	bial	6	-	-
AT1G29910	0.087295	4	0	0	0	1	0	0	0	1	106	57	0.650307	0.657709	bial	6	-	-
AT3G18480	0.00983	2	0	0	0	1	0.455105	0	0.455105	3	91	42	0.684211	0.667779	bial	6	-	-
AT2G27150	0.011575	2	0	0	0	1	0.465438	0	0.465438	3	87	47	0.649254	0.668947	bial	6	-	0
AT5G43920	0.02551	3	0	0	0	1	0.269454	0	0.269454	2	64	35	0.646465	0.669815	bial	6	-	-
AT5G65120	0.012295	2	0.329917	0	0.329917	3	0	0	0	1	975	499	0.661465	0.671852	bial	6	-	-
AT3G53500	0.01182	2	0	0	0	1	0.817075	0.178589	0.638486	3	197	103	0.656667	0.713303	bial	6	-	-
AT1G70250	0.009725	2	0.0252813	0	0.0252813	2	0.199544	0.023775	0.175769	2	67	31	0.683673	0.720985	bial	6	-	-
AT1G63055	0.094175	4	0	0	0	1	0	0	0	1	25	11	0.694444	0.723674	bial	6	-	-
AT1G64440	0.01139	2	0.0550632	0	0.0550632	2	0.152129	0	0.152129	2	141	74	0.655814	0.735687	bial	6	-	-
AT4G21010	0.00857	2	0.315531	0	0.315531	3	0	0	0	1	12	7	0.631579	0.745603	bial	6	-	-
AT1G43130	0.012885	2	0.0490789	0	0.0490789	2	0.550784	0.466332	0.0844526	2	389	189	0.67301	0.746294	bial	6	-	-
AT5G62090	0.01058	2	0	0	0	1	0.687811	0	0.687811	3	31	17	0.645833	0.759463	bial	6	-	-
AT1G07470	0.04392	4	0	0	0	1	0	0	0	1	97	46	0.678322	0.767493	bial	6	-	-
AT5G45210	0.01222	2	0	0	0	1	0.444753	0	0.444753	3	16	7	0.695652	0.768083	bial	6	-	-
AT3G63220	0.008705	2	0	0	0	1	0.555036	0.179539	0.375496	3	203	105	0.659091	0.777914	bial	6	-	-
AT4G16890	0.092165	4	0	0	0	1	0	0	0	1	161	78	0.67364	0.819106	bial	6	-	-
AT3G59880	0.012605	2	0	0	0	1	0.387477	0	0.387477	3	7	4	0.636364	0.83117	bial	6	-	-
AT1G14590	0.00589	1	0	0	0	1	1.06134	0.304486	0.756855	4	126	61	0.673797	0.836139	bial	6	-	-
AT3G13175	0.006465	1	0.358102	0.025932	0.33217	3	0.173828	0	0.173828	2	341	173	0.663424	0.876076	bial	6	-	-
AT3G59590	0.014125	2	0	0	0	1	0.500565	0	0.500565	3	29	15	0.659091	0.915106	bial	6	-	-
AT1G06770	0.077025	4	0	0	0	1	0	0	0	1	35	17	0.673077	0.921886	bial	6	-	-
AT5G28740	0.020275	3	0.122777	0	0.122777	2	0	0	0	1	419	211	0.665079	0.932647	bial	6	-	-
AT1G66345	0.047365	4	0	0	0	1	0	0	0	1	51	26	0.662338	0.935774	bial	6	-	-
AT3G59400	0.05395	4	0	0	0	1	0	0	0	1	476	239	0.665734	0.957821	bial	6	-	-
AT3G21550	0.00983	2	0	0	0	1	0.385663	0	0.385663	3	161	80	0.66805	0.96367	bial	6	-	-
AT1G56610	0.059735	4	0	0	0	1	0	0	0	1	108	54	0.666667	1	bial	6	-	-
AT3G14480	0.015555	2	0	0	0	1	0.417878	0	0.417878	3	76	38	0.666667	1	bial	6	-	-
AT5G54750	0.01022	2	0	0	0	1	0.68735	0	0.68735	3	924	462	0.666667	1	bial	6	-	-
AT3G13180	0.009645	2	0.2682	0	0.2682	3	0	0	0	1	18	9	0.666667	1	bial	6	-	-
AT3G52930	0.01022	2	0	0	0	1	0.238133	0	0.238133	2	54187	17315	0.757839	0	mat	5	-	-
AT1G66430	0.01594	2	0	0	0	1	0.136218	0	0.136218	2	19829	5573	0.780608	0	mat	5	-	-
AT5G16250	0.02397	3	0	0	0	1	0	0	0	1	56897	15644	0.784343	0	mat	5	-	-
AT1G66250	0.036985	3	0	0	0	1	0	0	0	1	17434	4313	0.801674	0	mat	5	-	-
AT3G22960	0.02812	3	0	0	0	1	0	0	0	1	93791	21700	0.812107	0	mat	5	-	-
AT2G23260	0.00811	2	0.13842	0	0.13842	2	0	0	0	1	7349	1130	0.86673	0	mat	5	-	-
AT1G56045	0.01039	2	0	0	0	1	0.0994925	0	0.0994925	2	8421	1243	0.871378	0	mat	5	-	-
AT3G25980	0.02076	3	0	0	0	1	0	0	0	1	9880	1257	0.887133	0	mat	5	-	-
AT2G22500	0.02789	3	0	0	0	1	0	0	0	1	6239	467	0.930361	0	mat	5	-	0
AT4G12910	0.008865	2	0.041	0	0.041	2	0	0	0	1	5007	57	0.988744	0	mat	5	-	0
AT5G51950	0.020125	3	0	0	0	1	0	0	0	1	5632	19	0.996638	0	mat	5	-	0
AT5G26120	0.0173	2	0	0	0	1	0.182512	0.0970795	0.085433	2	4768	4	0.999162	0	mat	5	-	0
AT1G62990	0.00705	1	0	0	0	1	0.458835	0	0.458835	3	3128	2	0.999361	0	mat	5	-	1
AT1G62060	0.01391	2	0	0	0	1	0.32719	0.288245	0.038945	2	16363	10	0.999389	0	mat	5	-	0
AT1G62480	0.032395	3	0	0	0	1	0	0	0	1	11444	3	0.999738	0	mat	5	-	0
AT4G37520	0.002135	1	0	0	0	1	0.321321	0	0.321321	3	8887	2	0.999775	0	mat	5	-	0
AT2G05920	0.03182	3	0	0	0	1	0	0	0	1	19894	18048	0.524327	0	pat	5	-	-
AT5G09570	0.02647	3	0	0	0	1	0	0	0	1	230	1064	0.177743	1.17105e-304	pat	5	-	-
AT1G30230	0.006935	1	0.232095	0	0.232095	3	0	0	0	1	5352	661	0.890072	1.21024e-295	mat	5	-	-
AT4G16380	0.029415	3	0	0	0	1	0.0144974	0.00643077	0.00806667	1	3270	200	0.942363	4.34643e-260	mat	5	-	0
AT4G12040	0.021705	3	0	0	0	1	0	0	0	1	4358	493	0.898371	7.56144e-257	mat	5	-	-
AT5G42235	0.020835	3	0	0	0	1	0	0	0	1	4475	613	0.87952	1.37221e-227	mat	5	-	0
AT3G03470	0.023995	3	0	0	0	1	0	0	0	1	10124	2509	0.801393	2.12281e-226	mat	5	-	-
AT2G35290	0.005715	1	0	0	0	1	0.491692	0	0.491692	3	2377	71	0.970997	7.0647e-224	mat	5	-	0
AT1G62330	0.019235	2	0	0	0	1	0.0685275	0	0.0685275	2	5219	908	0.851803	1.59551e-207	mat	5	-	-
AT1G11260	0.006215	1	0.0344061	0	0.0344061	2	0.117753	0	0.117753	2	1888	2	0.998942	3.2495e-206	mat	5	-	0
AT3G23820	0.02465	3	0.426483	0.51143	-0.0849478	-2	1.48317	0.300722	1.18245	4	1967	19	0.990433	9.73221e-206	mat	5	-	0
AT2G30620	0.02671	3	0	0	0	1	0	0	0	1	19935	6465	0.755114	4.07545e-204	mat	5	-	-
AT3G24550	0.03472	3	0	0	0	1	0	0	0	1	9805	2608	0.789898	1.73655e-186	mat	5	-	-
AT5G17090	0.01058	2	0	0	0	1	0.345522	0.206164	0.139358	2	6849	1661	0.804818	5.74004e-161	mat	5	-	-
AT2G36490	0.031345	3	0	0	0	1	0	0	0	1	1533	1839	0.454626	2.17698e-150	pat	5	-	-
AT4G16800	0.0234	3	0	0	0	1	0	0	0	1	2639	323	0.890952	7.77344e-148	mat	5	-	-
AT5G37310	0.01096	2	0	0	0	1	0.446142	0.210759	0.235384	2	9611	2770	0.77627	1.42328e-147	mat	5	-	-
AT5G39100	0.604585	4	1.27137	0.963056	0.308312	3	0.442297	0.714067	-0.271769	-2	41	403	0.0923423	2.41951e-145	pat	5	-	-
AT5G43310	0.020315	3	0	0	0	1	0	0	0	1	6031	1470	0.804026	1.60432e-140	mat	5	-	-
AT5G52920	0.0312	3	0	0	0	1	0	0	0	1	6493	1672	0.795224	4.461e-134	mat	5	-	-
AT3G04120	0.010325	2	0	0	0	1	0.091572	0	0.091572	2	15224	5170	0.746494	3.36211e-129	mat	5	-	-
AT3G11120	0.001685	1	0	0	0	1	0.385427	0	0.385427	3	925	1243	0.426661	3.12696e-124	pat	5	-	-
AT5G67620	0.01222	2	0	0	0	1	0.210915	0.0305731	0.180342	2	1051	3	0.997154	1.1306e-114	mat	5	-	0
AT4G20480	0.01161	2	0	0	0	1	0.135713	0	0.135713	2	1139	25	0.978522	8.4962e-113	mat	5	-	-
AT2G21420	0.02128	3	0	0	0	1	0	0	0	1	3365	680	0.831891	4.46349e-110	mat	5	-	-
AT4G11080	0.020505	3	0	0	0	1	0	0	0	1	5429	1427	0.791861	3.58347e-107	mat	5	-	-
AT1G61800	0.02023	3	0	0	0	1	0	0	0	1	23745	9166	0.721491	8.20227e-99	mat	5	-	-
AT1G32060	0.021455	3	0	0	0	1	0	0	0	1	15341	5523	0.735286	3.82143e-98	mat	5	-	-
AT5G40830	0.023005	3	0	0	0	1	0	0	0	1	1542	162	0.90493	1.13758e-96	mat	5	-	-
AT2G23580	0.00564	1	0	0	0	1	0.47684	0	0.47684	3	885	5	0.994382	1.52537e-95	mat	5	-	0
AT4G03520	0.02158	3	0	0	0	1	0	0	0	1	5014	1358	0.78688	4.0894e-92	mat	5	-	-
AT3G07390	0.006185	1	0	0	0	1	0.496722	0	0.496722	3	1126	78	0.935216	5.71416e-87	mat	5	-	0
AT3G61640	0.013765	2	0	0	0	1	0.212255	0	0.212255	2	1837	283	0.866509	7.53694e-85	mat	5	-	-
AT3G53260	0.022935	3	0	0	0	1	0	0	0	1	7344	2331	0.75907	7.83161e-83	mat	5	-	-
AT5G66380	0.023975	3	0	0	0	1	0	0	0	1	308	552	0.35814	4.21324e-82	pat	5	-	-
AT5G43860	0.0246	3	0	0	0	1	0	0	0	1	888	38	0.958963	2.07407e-79	mat	5	-	-
AT2G19760	0.020835	3	0	0	0	1	0	0	0	1	5248	1543	0.772788	7.96363e-77	mat	5	-	-
AT5G26220	0.005665	1	0	0	0	1	0.303305	0	0.303305	3	1055	91	0.920593	2.7201e-74	mat	5	-	-
AT4G10810	0.00074	1	0	0	0	1	0.364124	0.0532235	0.3109	3	1846	327	0.849517	4.4682e-73	mat	5	-	-
AT5G42570	0.00727	1	0	0	0	1	0.452727	0	0.452727	3	3228	840	0.79351	5.12064e-66	mat	5	-	-
AT4G13345	0.00829	2	0	0	0	1	0.0904464	0	0.0904464	2	843	62	0.931492	4.49047e-64	mat	5	-	0
AT5G46800	0.0064	1	0	0	0	1	0.592068	0.110949	0.48112	3	922	83	0.917413	8.48193e-64	mat	5	-	0
AT3G55980	0.021705	3	0	0	0	1	0	0	0	1	2396	551	0.81303	9.63794e-64	mat	5	-	0
AT2G25520	0.02534	3	0	0	0	1	0	0	0	1	2347	537	0.8138	4.65823e-63	mat	5	-	-
AT1G29790	0.03436	3	0	0	0	1	0	0	0	1	3211	860	0.78875	2.46975e-61	mat	5	-	-
AT3G43670	0.011945	2	0	0	0	1	0.380267	0.166628	0.21364	2	558	3	0.994652	5.15538e-61	mat	5	-	-
AT1G20690	0.02411	3	0	0	0	1	0	0	0	1	6	143	0.0402685	3.64405e-59	pat	5	-	-
AT1G78500	0.008545	2	0	0	0	1	0.113359	0	0.113359	2	378	534	0.414474	1.02858e-58	pat	5	-	-
AT5G45095	0.4811	4	0.606393	0	0.606393	4	0	0.541288	-0.541288	-3	510	1	0.998043	7.37069e-57	mat	5	-	-
AT2G13560	0.011865	2	0.0680543	0	0.0680543	2	0	0	0	1	3274	936	0.777672	1.05717e-52	mat	5	-	0
AT5G22460	0.01356	2	0	0	0	1	0.0702595	0	0.0702595	2	481	3	0.993802	1.26725e-52	mat	5	-	0
AT5G44340	0.00862	2	0	0	0	1	0.816697	0.641745	0.174952	2	36018	15583	0.69801	1.53631e-51	mat	5	-	-
AT1G24030	0.01019	2	0	0	0	1	0.564843	0.534295	0.0305475	2	465	3	0.99359	7.02969e-51	mat	5	-	0
AT1G02930	0.008015	2	0.130213	0	0.130213	2	0	0	0	1	430	0	1	1.11447e-48	mat	5	-	0
AT5G09970	0.00914	2	0.137607	0	0.137607	2	0.3642	0.359893	0.00430741	1	338	457	0.425157	2.68729e-47	pat	5	-	-
AT4G33865	0.01614	2	0.0636029	0	0.0636029	2	0	0	0	1	392	499	0.439955	9.8392e-47	pat	5	-	-
AT2G29180	0.001965	1	0.343855	0.029525	0.31433	3	0.659695	0.646232	0.0134625	1	905	135	0.870192	4.57318e-44	mat	5	-	-
AT5G18550	0.008205	2	0.0243562	0	0.0243562	2	0	0	0	1	479	20	0.95992	6.66993e-44	mat	5	-	0
AT2G42160	0.01183	2	0	0	0	1	0.547343	0.397361	0.149983	2	1257	250	0.834107	2.97961e-43	mat	5	-	-
AT4G01360	0.006905	1	0.433805	0.161733	0.272072	3	0	0	0	1	2259	1742	0.564609	1.09958e-42	pat	5	-	-
AT5G43290	0.046745	4	0	0.158474	-0.158474	-2	0.740586	0.375949	0.364638	3	1	92	0.0107527	4.72994e-41	pat	5	-	-
AT1G27130	0.03605	3	0	0	0	1	0	0	0	1	502	32	0.940075	5.83954e-41	mat	5	-	0
AT3G24570	0.004745	1	0	0	0	1	0.604705	0.0327758	0.57193	3	2924	887	0.767253	1.2659e-39	mat	5	-	-
AT1G62250	0.02027	3	0	0	0	1	0	0	0	1	510	38	0.930657	2.90701e-39	mat	5	-	0
AT5G64260	0.009115	2	0	0	0	1	0.28105	0	0.28105	2	424	19	0.957111	1.86001e-38	mat	5	-	0
AT5G19120	0.009455	2	0	0	0	1	0.317615	0.219123	0.0984923	2	1670	417	0.800192	2.68068e-38	mat	5	-	0
AT3G20340	0.000795	1	0.08486	0	0.08486	2	0.169563	0	0.169563	2	441	31	0.934322	5.83987e-35	mat	5	-	0
AT1G60610	0.020775	3	0	0	0	1	0	0	0	1	3775	1277	0.747229	5.95101e-34	mat	5	-	-
AT5G23580	0.011785	2	0.156694	0	0.156694	2	0	0	0	1	902	173	0.83907	3.96073e-33	mat	5	-	-
AT1G64060	0.01149	2	0	0	0	1	0.19912	0.0475853	0.151535	2	287	0	1	4.56993e-33	mat	5	-	0
AT5G02540	0.01563	2	0	0	0	1	0.21396	0	0.21396	2	286	0	1	5.87802e-33	mat	5	-	0
AT5G02310	0.010625	2	0.0442375	0	0.0442375	2	0	0	0	1	3892	1336	0.744453	8.15821e-33	mat	5	-	-
AT5G25950	0.007355	1	0	0	0	1	0.616762	0	0.616762	3	111	205	0.351266	1.27806e-32	pat	5	-	-
AT5G38640	0.02148	3	0	0	0	1	0	0	0	1	1500	386	0.795334	2.06459e-32	mat	5	-	-
AT3G61130	0.00473	1	0	0	0	1	0.606912	0	0.606912	3	6029	3845	0.610593	3.08623e-32	pat	5	-	-
AT1G13280	0.00373	1	0.0103516	0	0.0103516	1	0.641419	0	0.641419	3	306	6	0.980769	5.61094e-32	mat	5	-	-
AT3G25220	0.030875	3	0	0	0	1	0	0	0	1	1430	363	0.797546	6.56102e-32	mat	5	-	-
AT5G59050	0.023065	3	0	0	0	1	0	0	0	1	3394	1138	0.748897	7.66475e-32	mat	5	-	-
AT3G20310	0.02209	3	0	0	0	1	0	0	0	1	744	127	0.854191	7.93872e-32	mat	5	-	-
AT1G63020	0.01495	2	0.065941	0	0.065941	2	0	0	0	1	897	787	0.53266	1.9132e-31	pat	5	-	5
AT5G27620	0.021025	3	0	0	0	1	0	0	0	1	634	96	0.868493	6.00934e-31	mat	5	-	-
AT3G10200	0.007605	1	0.075295	0	0.075295	2	0.023605	0	0.023605	2	5707	2131	0.728119	8.17952e-31	mat	5	-	-
AT4G36650	0.023845	3	0	0	0	1	0	0	0	1	733	128	0.851336	1.40089e-30	mat	5	-	-
AT2G29190	0.03854	3	0	0	0	1	0	0	0	1	914	189	0.828649	3.64226e-30	mat	5	-	-
AT5G02480	0.021915	3	0	0	0	1	0	0	0	1	1294	324	0.799753	6.91835e-30	mat	5	-	-
AT5G13890	0.02004	3	0	0	0	1	0	0	0	1	1351	345	0.79658	7.46592e-30	mat	5	-	-
AT4G36180	0.009725	2	0.144953	0	0.144953	2	0	0	0	1	724	660	0.523121	9.50744e-30	pat	5	-	-
AT3G08030	0.006735	1	0	0	0	1	0.341438	0	0.341438	3	1625	1237	0.567785	3.19149e-29	pat	5	-	-
AT2G16890	0.01426	2	0	0	0	1	0.776259	0.478136	0.298123	2	250	0	1	5.08947e-29	mat	5	-	0
AT2G16720	0.02241	3	0	0	0	1	0	0	0	1	244	2	0.99187	2.7667e-27	mat	5	-	0
AT4G09010	0.028815	3	0	0	0	1	0	0	0	1	4776	1770	0.729606	3.35757e-27	mat	5	-	-
AT1G59970	0.011575	2	0	0	0	1	0.15799	0	0.15799	2	558	86	0.86646	5.58489e-27	mat	5	-	-
AT4G14250	0.011475	2	0.075927	0	0.075927	2	0	0	0	1	1962	598	0.766406	9.62482e-27	mat	5	-	-
AT1G78390	0.007865	1	0	0	0	1	0.325418	0	0.325418	3	225	0	1	2.77665e-26	mat	5	-	0
AT2G22670	0.014165	2	0	0	0	1	0.0726684	0	0.0726684	2	2036	631	0.763405	3.05173e-26	mat	5	-	-
AT3G45980	0.02887	3	0	0	0	1	0	0	0	1	2145	688	0.757148	1.67844e-24	mat	5	-	-
AT1G35710	0.02982	3	0	0	0	1	0	0	0	1	439	59	0.881526	2.66401e-24	mat	5	-	-
AT1G60810	0.013825	2	0	0	0	1	0.575658	0.475932	0.099725	2	1551	457	0.77241	9.02312e-24	mat	5	-	-
AT4G09510	0.025685	3	0	0	0	1	0	0	0	1	294	21	0.933333	1.01756e-23	mat	5	-	-
AT5G43270	0.02712	3	0	0	0	1	0	0	0	1	236	8	0.967213	2.30526e-23	mat	5	-	-
AT5G43070	0.026645	3	0	0	0	1	0	0	0	1	2151	702	0.753943	4.64399e-23	mat	5	-	-
AT2G22990	0.00541	1	0.0808095	0	0.0808095	2	0.176943	0.0309476	0.145995	2	192	1	0.994819	4.01443e-22	mat	5	-	0
AT4G19150	0.020105	3	0	0	0	1	0	0	0	1	1279	960	0.571237	9.80767e-22	pat	5	-	-
AT5G63080	0.010185	2	0	0	0	1	0.411168	0.266383	0.144785	2	447	70	0.864603	1.3319e-21	mat	5	-	-
AT5G59870	0.022245	3	0	0	0	1	0	0	0	1	3890	1457	0.727511	3.79982e-21	mat	5	-	-
AT2G22270	0.01001	2	0	0	0	1	0.217264	0	0.217264	2	133	185	0.418239	5.57893e-21	pat	5	-	-
AT1G43245	0.015205	2	0.0847825	0	0.0847825	2	0	0	0	1	1244	359	0.776045	1.54652e-20	mat	5	-	-
AT2G24550	0.01521	2	0	0	0	1	0.170276	0.138179	0.0320968	2	172	0	1	1.79936e-20	mat	5	-	0
AT5G42960	0.011685	2	0.0490575	0	0.0490575	2	0	0	0	1	1419	428	0.768273	1.98439e-20	mat	5	-	-
AT1G80110	0.015715	2	0.109043	0	0.109043	2	0	0	0	1	303	314	0.491086	2.20763e-20	pat	5	-	-
AT1G65700	0.012345	2	0	0	0	1	0.141877	0	0.141877	2	811	198	0.803766	2.50671e-20	mat	5	-	-
AT4G12110	0.013795	2	0	0	0	1	0.0488875	0	0.0488875	2	1293	952	0.575947	7.62504e-20	pat	5	-	-
AT4G16620	0.0305	3	0	0	0	1	0	0	0	1	165	0	1	1.0567e-19	mat	5	-	0
AT5G47640	0.022905	3	0	0	0	1	0	0	0	1	857	219	0.796468	1.68276e-19	mat	5	-	0
AT5G25410	0.031815	3	0	0	0	1	0	0	0	1	161	0	1	2.90705e-19	mat	5	-	-
AT4G04810	0.02681	3	0	0	0	1	0	0	0	1	177	4	0.977901	6.54079e-19	mat	5	-	-
AT5G43010	0.021535	3	0	0	0	1	0	0	0	1	2299	800	0.741852	6.76213e-19	mat	5	-	0
AT3G44060	0.027275	3	0	0	0	1	0	0	0	1	319	41	0.886111	1.02391e-18	mat	5	-	-
AT5G43750	0.01464	2	0	0	0	1	0.055045	0	0.055045	2	402	66	0.858974	1.09239e-18	mat	5	-	-
AT4G24026	0.008075	2	0	0	0	1	0.171246	0	0.171246	2	640	146	0.814249	1.67686e-18	mat	5	-	-
AT2G06520	0.03579	3	0	0	0	1	0	0	0	1	9749	4151	0.701367	4.00919e-18	mat	5	-	-
AT1G61900	0.033055	3	0	0	0	1	0	0	0	1	1242	375	0.768089	5.07942e-18	mat	5	-	-
AT4G04880	0.01191	2	0.186587	0	0.186587	2	0	0	0	1	533	112	0.826357	7.74755e-18	mat	5	-	-
AT1G52320	0.03908	3	0	0	0	1	0	0	0	1	1166	347	0.770654	9.45437e-18	mat	5	-	-
AT1G04380	0.022605	3	0	0	0	1	0	0	0	1	6994	2895	0.70725	1.11686e-17	mat	5	-	-
AT3G44716	0.039905	3	0	0	0	1	0	0	0	1	772	199	0.795057	2.12297e-17	mat	5	-	-
AT3G27999	0.50885	4	0.72269	0	0.72269	4	0.0477525	0.566903	-0.51915	-3	144	0	1	2.15197e-17	mat	5	-	-
AT2G06025	0.025465	3	0	0	0	1	0	0	0	1	449	87	0.837687	4.49725e-17	mat	5	-	-
AT5G20050	0.021415	3	0	0	0	1	0	0	0	1	141	0	1	4.60266e-17	mat	5	-	0
AT5G16200	0.00452	1	0	0	0	1	0.66811	0	0.66811	3	686	170	0.801402	6.15225e-17	mat	5	-	-
AT3G51010	0.01194	2	0	0	0	1	1.53516	1.36891	0.166255	2	746	192	0.795309	6.38968e-17	mat	5	-	-
AT2G22780	0.02379	3	0	0	0	1	0	0	0	1	1404	448	0.758099	7.00437e-17	mat	5	-	-
AT5G47560	0.02012	3	0	0	0	1	0	0	0	1	193	12	0.941463	7.04258e-17	mat	5	-	-
AT4G17030	0.00431	1	0	0	0	1	0.616243	0.17796	0.438283	3	139	0	1	7.64145e-17	mat	5	-	-
AT1G23520	0.021925	3	0	0	0	1	0	0	0	1	111	150	0.425287	1.31393e-16	pat	5	-	-
AT5G61150	0.008765	2	0	0	0	1	0.555591	0.462103	0.0934881	2	463	94	0.831239	1.73227e-16	mat	5	-	-
AT1G75335	0.017415	2	0	0	0	1	0.0621615	0	0.0621615	2	159	5	0.969512	1.91722e-16	mat	5	-	-
AT2G35050	0.011185	2	0.101767	0	0.101767	2	0	0	0	1	602	143	0.808054	2.69115e-16	mat	5	-	-
AT2G20680	0.023295	3	0	0	0	1	0	0	0	1	1325	421	0.758877	2.99478e-16	mat	5	-	-
AT1G55510	0.021785	3	0	0	0	1	0	0	0	1	589	483	0.54944	3.8893e-16	pat	5	-	-
AT1G12610	0.02867	3	0	0	0	1	0	0	0	1	555	458	0.547878	1.05537e-15	pat	5	-	-
AT5G63740	0.098595	4	0.328655	0.5295	-0.200845	-3	1.93409	0	1.93409	4	1	34	0.0285714	1.16559e-15	pat	5	-	2
AT4G19520	0.017185	2	0	0	0	1	0.476775	0.330911	0.145864	2	169	9	0.949438	1.2144e-15	mat	5	-	0
AT2G06530	0.025285	3	0	0	0	1	0	0	0	1	664	169	0.797119	1.38336e-15	mat	5	-	-
AT5G42310	0.022755	3	0	0	0	1	0	0	0	1	438	90	0.829545	2.0316e-15	mat	5	-	-
AT1G70070	0.02861	3	0	0	0	1	0	0	0	1	710	188	0.790646	3.24207e-15	mat	5	-	-
AT3G25100	0.021775	3	0	0	0	1	0	0	0	1	667	174	0.793103	7.35785e-15	mat	5	-	-
AT2G28110	0.02432	3	0	0	0	1	0	0	0	1	116	0	1	2.62118e-14	mat	5	-	0
AT4G33300	0.03116	3	0	0	0	1	0	0	0	1	1270	415	0.753709	3.47021e-14	mat	5	-	0
AT4G01610	0.023885	3	0	0	0	1	0	0	0	1	2722	1033	0.7249	3.73826e-14	mat	5	-	0
AT4G35480	0.016835	2	0	0	0	1	0.14008	0	0.14008	2	279	44	0.863777	5.70004e-14	mat	5	-	-
AT5G64190	0.022915	3	0	0	0	1	0	0	0	1	111	0	1	9.3459e-14	mat	5	-	0
AT2G39020	0.029335	3	0.0683865	0.216145	-0.147759	-2	1.34096	0.163459	1.1775	4	585	150	0.795918	1.05859e-13	mat	5	-	-
AT5G50070	0.010635	2	0	0	0	1	0.281867	0.010505	0.271363	2	310	56	0.846995	2.5115e-13	mat	5	-	-
AT3G44160	0.021285	3	0	0	0	1	0	0	0	1	800	235	0.772947	4.07083e-13	mat	5	-	-
AT1G53520	0.008285	2	0	0	0	1	0.259414	0	0.259414	2	3108	1917	0.618507	4.42384e-13	pat	5	-	-
AT1G62660	0.010985	2	0	0	0	1	0.275624	0	0.275624	2	145	9	0.941558	4.60423e-13	mat	5	-	0
AT4G29570	0.028895	3	0	0	0	1	0	0	0	1	103	0	1	7.15971e-13	mat	5	-	0
AT5G40550	0.019535	2	0	0	0	1	0.397865	0.168274	0.229591	2	530	135	0.796992	1.00873e-12	mat	5	-	-
AT5G44040	0.00829	2	0	0	0	1	0.284242	0.012997	0.271245	2	2647	1019	0.72204	1.14179e-12	mat	5	-	-
AT4G02740	0.01242	2	0	0	0	1	0.172203	0	0.172203	2	832	251	0.768236	1.33505e-12	mat	5	-	-
AT1G62500	0.0236	3	0	0	0	1	0	0	0	1	1	27	0.0357143	1.41656e-12	pat	5	-	-
AT1G07810	0.024855	3	0	0	0	1	0	0	0	1	280	50	0.848485	2.4437e-12	mat	5	-	-
AT3G45960	0.02896	3	0	0	0	1	0.0026325	0	0.0026325	1	150	12	0.925926	2.55963e-12	mat	5	-	0
AT2G25460	0.010345	2	0	0	0	1	0.119595	0	0.119595	2	116	4	0.966667	3.13869e-12	mat	5	-	-
AT5G44190	0.01121	2	0	0	0	1	0.286325	0.199563	0.0867618	2	23	55	0.294872	3.27066e-12	pat	5	-	2
AT1G01225	0.008355	2	0.133174	0	0.133174	2	0	0	0	1	408	94	0.812749	3.83483e-12	mat	5	-	-
AT5G44630	0.00848	2	0	0	0	1	0.495163	0.412488	0.0826746	2	1	26	0.037037	3.91487e-12	pat	5	-	-
AT2G38950	0.020025	3	0	0	0	1	0	0	0	1	331	68	0.829574	5.09425e-12	mat	5	-	-
AT1G15670	0.024275	3	0	0	0	1	0	0	0	1	224	34	0.868217	6.53289e-12	mat	5	-	-
AT2G23570	0.011955	2	0	0	0	1	0.2028	0.123463	0.0793375	2	94	0	1	7.09867e-12	mat	5	-	0
AT2G47115	0.013225	2	0	0	0	1	0.0598238	0	0.0598238	2	94	0	1	7.09867e-12	mat	5	-	0
AT1G50640	0.02366	3	0	0	0	1	0	0	0	1	2016	753	0.728061	7.22137e-12	mat	5	-	-
AT5G40040	0.01246	2	0	0	0	1	0.119627	0	0.119627	2	118	136	0.464567	8.3363e-12	pat	5	-	-
AT4G08990	0.52231	4	1.27046	1.36542	-0.094968	-2	0.599353	0.223873	0.37548	3	310	62	0.833333	9.16185e-12	mat	5	-	-
AT1G05320	0.01773	2	0	0	0	1	0.720575	0.684484	0.036091	2	92	0	1	1.18253e-11	mat	5	-	0
AT3G13480	0.02688	3	0	0	0	1	0	0	0	1	134	10	0.930556	1.8485e-11	mat	5	-	-
AT1G60660	0.022015	3	0	0	0	1	0	0	0	1	815	253	0.763109	2.29558e-11	mat	5	-	0
AT1G51940	0.03636	3	0	0	0	1	0	0	0	1	1	24	0.04	2.99526e-11	pat	5	-	-
AT5G24410	0.003705	1	0	0	0	1	0.597281	0.203386	0.393896	3	88	0	1	3.28376e-11	mat	5	-	0
AT3G23560	0.00903	2	0	0	0	1	0.187159	0	0.187159	2	87	0	1	4.23959e-11	mat	5	-	-
AT3G58780	0.029065	3	0	0	0	1	0.08675	0.0731091	0.0136409	1	86	0	1	5.47399e-11	mat	5	-	0
AT4G14730	0.01569	2	0	0	0	1	0.320529	0.0667462	0.253782	2	329	72	0.820449	6.46475e-11	mat	5	-	0
AT1G18090	0.009775	2	0.118438	0	0.118438	2	0	0	0	1	127	10	0.927007	1.01899e-10	mat	5	-	-
AT1G59670	0.015585	2	0.0906	0	0.0906	2	0	0	0	1	431	110	0.796673	1.41203e-10	mat	5	-	-
AT2G38810	0.00683	1	0	0	0	1	0.458738	0	0.458738	3	283	58	0.829912	1.60799e-10	mat	5	-	-
AT2G23400	0.018275	2	0	0	0	1	0.501635	0.257715	0.24392	2	21	48	0.304348	1.72044e-10	pat	5	-	-
AT4G13160	0.009285	2	0.0896267	0	0.0896267	2	0	0	0	1	218	37	0.854902	1.81267e-10	mat	5	-	-
AT1G31540	0.0043	1	0	0	0	1	0.562022	0	0.562022	3	86	1	0.988506	1.9148e-10	mat	5	-	-
AT1G15900	0.0125	2	0	0	0	1	0.124485	0	0.124485	2	9	34	0.209302	1.9897e-10	pat	5	-	-
AT1G79110	0.03158	3	0	0	0	1	0	0	0	1	868	282	0.754783	2.31504e-10	mat	5	-	-
AT5G67180	0.01739	2	0.16224	0	0.16224	2	0	0	0	1	0	20	0	2.53963e-10	pat	5	-	-
AT1G61350	0.022845	3	0	0	0	1	0	0	0	1	277	57	0.829341	2.85122e-10	mat	5	-	-
AT5G38720	0.0174	2	0.0363407	0	0.0363407	2	0	0	0	1	291	62	0.824363	3.27584e-10	mat	5	-	-
AT4G17510	0.012265	2	0.14775	0	0.14775	2	0	0	0	1	461	357	0.56357	3.97459e-10	pat	5	-	-
AT4G04601	0.465775	4	0	0.0111475	-0.0111475	-1	0.189185	0	0.189185	2	2	23	0.08	4.89171e-10	pat	5	-	-
AT2G38660	0.01145	2	0	0	0	1	0.1937	0	0.1937	2	306	68	0.818182	5.10587e-10	mat	5	-	-
AT3G47800	0.036545	3	0	0	0	1	0	0	0	1	90	3	0.967742	7.31231e-10	mat	5	-	-
AT5G47820	0.02072	3	0	0	0	1	0	0	0	1	605	181	0.76972	8.85086e-10	mat	5	-	-
AT4G36700	0.01172	2	0.0371455	0	0.0371455	2	0	0	0	1	1365	496	0.733477	9.72054e-10	mat	5	-	-
AT1G70160	0.02896	3	0	0	0	1	0	0	0	1	1067	370	0.742519	1.06306e-09	mat	5	-	-
AT4G07390	0.02526	3	0	0	0	1	0	0	0	1	1862	1168	0.614521	1.13657e-09	pat	5	-	-
AT5G18460	0.01817	2	0	0	0	1	0.695776	0.596932	0.0988442	2	74	0	1	1.18129e-09	mat	5	-	0
AT4G09940	0.008095	2	0.0426575	0	0.0426575	2	0	0	0	1	53	75	0.414062	1.34022e-09	pat	5	-	-
AT5G52630	0.01204	2	0	0	0	1	0.168342	0	0.168342	2	83	2	0.976471	1.3695e-09	mat	5	-	-
AT5G63570	0.020315	3	0	0	0	1	0	0	0	1	603	182	0.768153	1.62127e-09	mat	5	-	-
AT4G39650	0.008885	2	0	0	0	1	0.0535781	0	0.0535781	2	1315	477	0.733817	1.63877e-09	mat	5	-	-
AT3G53580	0.009515	2	0	0	0	1	0.181843	0	0.181843	2	867	289	0.75	1.85057e-09	mat	5	-	-
AT3G24830	0.02462	3	0	0	0	1	0	0	0	1	597	435	0.578488	1.86582e-09	pat	5	-	-
AT3G05500	0.01242	2	0	0	0	1	0.083788	0	0.083788	2	663	474	0.583113	2.2793e-09	pat	5	-	-
AT1G24267	0.024535	3	0	0	0	1	0	0	0	1	984	339	0.743764	2.7018e-09	mat	5	-	-
AT5G04840	0.00663	1	0	0	0	1	0.37842	0	0.37842	3	116	11	0.913386	3.67745e-09	mat	5	-	-
AT1G80330	0.03075	3	0	0	0	1	0	0	0	1	284	237	0.545106	3.95671e-09	pat	5	-	-
AT3G57120	0.012335	2	0	0	0	1	0.309324	0.0230062	0.286317	2	535	158	0.772006	4.04097e-09	mat	5	-	-
AT1G47760	0	1	0.306575	0	0.306575	3	0	0	0	1	100	7	0.934579	4.13154e-09	mat	5	-	-
AT5G57060	0.013505	2	0	0	0	1	0.163796	0	0.163796	2	462	130	0.780405	4.34468e-09	mat	5	-	-
AT5G08535	0.020015	3	0	0	0	1	0	0	0	1	588	180	0.765625	5.97206e-09	mat	5	-	-
AT4G14700	0.02686	3	0	0	0	1	0	0	0	1	8	29	0.216216	6.15901e-09	pat	5	-	-
AT1G63070	0.02139	3	0	0	0	1	0	0	0	1	5	25	0.166667	6.2669e-09	pat	5	-	-
AT1G08970	0.007555	1	0.2649	0	0.2649	3	0	0	0	1	5	25	0.166667	6.2669e-09	pat	5	-	-
AT1G64500	0.029305	3	0	0	0	1	0	0	0	1	163	154	0.514196	8.47714e-09	pat	5	-	-
AT1G22610	0.01126	2	0.0808375	0	0.0808375	2	0	0	0	1	173	29	0.856436	1.0561e-08	mat	5	-	-
AT5G03780	0.022825	3	0	0	0	1	0	0	0	1	55	73	0.429688	1.28913e-08	pat	5	-	-
AT4G39840	0.034425	3	0	0	0	1	0	0	0	1	95	7	0.931373	1.41855e-08	mat	5	-	-
AT5G59100	0.006575	1	0.114161	0	0.114161	2	0.123539	0.0574812	0.0660576	2	114	12	0.904762	1.43242e-08	mat	5	-	-
AT1G36060	0.00683	1	0	0	0	1	0.330477	0	0.330477	3	3559	1496	0.704055	1.70971e-08	mat	5	-	-
AT4G39860	0.0241	3	0	0	0	1	0	0	0	1	1289	477	0.729898	1.73215e-08	mat	5	-	-
AT1G72810	0.01155	2	0	0	0	1	0.0638118	0	0.0638118	2	308	76	0.802083	1.81084e-08	mat	5	-	0
AT5G56970	0.07676	4	0	0.0816378	-0.0816378	-2	0.872103	0.545382	0.32672	3	1345	857	0.610808	2.69223e-08	pat	5	-	-
AT2G29970	0.01084	2	0	0	0	1	0.189441	0	0.189441	2	123	123	0.5	2.93504e-08	pat	5	-	-
AT3G60390	0.00297	1	0.0613375	0	0.0613375	2	0.388597	0.20181	0.186787	2	318	81	0.796992	3.34514e-08	mat	5	-	-
AT5G51190	0.026175	3	0	0	0	1	0	0	0	1	87	6	0.935484	3.81374e-08	mat	5	-	-
AT5G46350	0.00667	1	0	0	0	1	0.741346	0.343687	0.397659	3	160	27	0.855615	4.22619e-08	mat	5	-	-
AT3G53370	0.00964	2	0.362421	0.314382	0.0480396	2	0	0	0	1	288	71	0.802228	5.07474e-08	mat	5	-	-
AT2G20620	0.00696	1	0	0	0	1	0.327406	0	0.327406	3	216	46	0.824427	6.06191e-08	mat	5	-	-
AT3G42830	0.00953	2	0	0	0	1	0.0848079	0	0.0848079	2	365	279	0.56677	7.54288e-08	pat	5	-	-
AT2G16220	0.019835	2	0	0	0	1	0.17899	0	0.17899	2	334	89	0.789598	8.16742e-08	mat	5	-	-
AT4G25770	0.00681	1	0	0	0	1	0.388662	0	0.388662	3	110	13	0.894309	8.5252e-08	mat	5	-	-
AT4G16820	0.00496	1	0	0	0	1	0.634062	0	0.634062	3	57	0	1	9.36985e-08	mat	5	-	-
AT5G39040	0.00996	2	0	0	0	1	0.247358	0	0.247358	2	53	68	0.438017	9.53121e-08	pat	5	-	-
AT5G10890	0.020875	3	0	0	0	1	0	0	0	1	183	36	0.835616	1.13426e-07	mat	5	-	-
AT1G62300	0.00636	1	0	0	0	1	0.43593	0.0626188	0.373312	3	10	28	0.263158	1.3163e-07	pat	5	-	-
AT4G04740	0.02062	3	0	0	0	1	0	0	0	1	257	62	0.805643	1.39793e-07	mat	5	-	-
AT5G42270	0.024845	3	0	0	0	1	0	0	0	1	2621	1085	0.707232	1.61867e-07	mat	5	-	-
AT1G57590	0.01203	2	0	0	0	1	0.277977	0.177117	0.10086	2	64	2	0.969697	1.76686e-07	mat	5	-	-
AT1G05300	0.012755	2	0	0	0	1	0.720127	0.648668	0.0714591	2	64	2	0.969697	1.76686e-07	mat	5	-	0
AT1G32920	0.00347	1	0	0	0	1	0.590713	0	0.590713	3	269	67	0.800595	1.91157e-07	mat	5	-	0
AT5G34930	0.03469	3	0	0	0	1	0	0	0	1	894	319	0.737016	2.01986e-07	mat	5	-	-
AT1G30870	0.02397	3	0	0	0	1	0	0	0	1	2	17	0.105263	2.09072e-07	pat	5	-	-
AT1G19520	0.006645	1	0	0	0	1	0.309063	0	0.309063	3	341	94	0.783908	2.13496e-07	mat	5	-	-
AT1G48480	0.010005	2	0.00068	0	0.00068	1	0.186812	0	0.186812	2	106	13	0.890756	2.15286e-07	mat	5	-	-
AT4G09350	0.01136	2	0	0	0	1	0.425648	0.362198	0.06345	2	91	9	0.91	2.44483e-07	mat	5	-	-
AT3G17890	0.02352	3	0	0	0	1	0	0	0	1	151	27	0.848315	2.73295e-07	mat	5	-	-
AT1G63530	0.006855	1	0.235311	0	0.235311	3	0	0	0	1	233	55	0.809028	2.97538e-07	mat	5	-	-
AT5G52882	0.02368	3	0	0	0	1	0	0	0	1	52	0	1	3.41417e-07	mat	5	-	0
AT4G16750	0.00474	1	0.143748	0	0.143748	2	0.725202	0.625367	0.099835	2	56	1	0.982456	4.24647e-07	mat	5	-	-
AT1G22440	0.012215	2	0	0	0	1	0.771506	0.722841	0.0486644	2	51	0	1	4.42383e-07	mat	5	-	0
AT4G25530	0.02003	3	0	0	0	1	0	0	0	1	51	0	1	4.42383e-07	mat	5	-	0
AT1G43910	0.01425	2	0.096405	0	0.096405	2	0	0	0	1	51	0	1	4.42383e-07	mat	5	-	0
AT3G61050	0.01105	2	0	0	0	1	0.172663	0	0.172663	2	1257	480	0.723661	4.6805e-07	mat	5	-	-
AT1G20810	0.00279	1	0	0	0	1	0.415407	0	0.415407	3	84	8	0.913043	5.35805e-07	mat	5	-	-
AT2G40000	0.024715	3	0	0	0	1	0	0	0	1	1992	1196	0.624843	5.45996e-07	pat	5	-	0
AT4G38580	0.03142	3	0	0	0	1	0	0	0	1	289	77	0.789617	6.04595e-07	mat	5	-	-
AT4G16370	0.0081	2	0.0861818	0	0.0861818	2	0	0	0	1	398	119	0.769826	6.4991e-07	mat	5	-	-
AT1G71110	0.010445	2	0.0862412	0	0.0862412	2	0	0	0	1	312	86	0.78392	6.97105e-07	mat	5	-	-
AT5G53250	0.026625	3	0	0	0	1	0	0	0	1	162	142	0.532895	7.5075e-07	pat	5	-	0
AT2G24580	0.01028	2	0	0	0	1	0.0420324	0	0.0420324	2	14064	6532	0.682851	8.34485e-07	mat	5	-	-
AT5G57580	0.02209	3	0	0	0	1	0	0	0	1	268	70	0.792899	8.51939e-07	mat	5	-	-
AT5G46220	0.025235	3	0	0	0	1	0	0	0	1	313	87	0.7825	8.90583e-07	mat	5	-	-
AT4G12130	0.01285	2	0.00120952	0	0.00120952	1	0.27481	0	0.27481	2	297	81	0.785714	9.11217e-07	mat	5	-	-
AT1G45248	0.01064	2	0.0225406	0	0.0225406	2	0	0	0	1	70	5	0.933333	9.63357e-07	mat	5	-	-
AT3G50700	0.00716	1	0	0	0	1	0.575255	0.02557	0.549685	3	48	0	1	9.63357e-07	mat	5	-	0
AT1G48700	0.008	2	0	0	0	1	0.1995	0	0.1995	2	0	12	0	9.63357e-07	pat	5	-	-
AT1G47310	0.006785	1	0.0957194	0	0.0957194	2	0.531963	0.233641	0.298321	2	437	136	0.762653	1.09323e-06	mat	5	-	-
AT3G05190	0.010205	2	0	0	0	1	0.224842	0	0.224842	2	353	103	0.774123	1.12929e-06	mat	5	-	-
AT3G55770	0.004725	1	0	0	0	1	0.355323	0	0.355323	3	803	288	0.736022	1.17637e-06	mat	5	-	-
AT4G15975	0.010035	2	0	0	0	1	0.0279925	0	0.0279925	2	47	0	1	1.24914e-06	mat	5	-	-
AT4G01220	0.0142	2	0.0302762	0	0.0302762	2	0	0	0	1	413	127	0.764815	1.3101e-06	mat	5	-	-
AT1G50000	0.02101	3	0	0	0	1	0	0	0	1	152	30	0.835165	1.42047e-06	mat	5	-	-
AT2G12400	0.01542	2	0.262406	0.129196	0.13321	2	0	0	0	1	432	135	0.761905	1.50401e-06	mat	5	-	0
AT2G40160	0.004595	1	0	0	0	1	0.355146	0	0.355146	3	64	4	0.941176	1.5712e-06	mat	5	-	-
AT5G50330	0.032965	3	0	0	0	1	0	0	0	1	110	17	0.866142	1.85452e-06	mat	5	-	-
AT1G61090	0.010665	2	0	0	0	1	0.0695475	0	0.0695475	2	44	0	1	2.7265e-06	mat	5	-	0
AT5G43820	0.031165	3	0	0	0	1	0	0	0	1	44	0	1	2.7265e-06	mat	5	-	-
AT4G24040	0.02934	3	0	0	0	1	0	0	0	1	98	14	0.875	2.91e-06	mat	5	-	-
AT3G59870	0.022275	3	0	0	0	1	0	0	0	1	139	123	0.530534	2.94934e-06	pat	5	-	-
AT3G12360	0.02097	3	0	0	0	1	0	0	0	1	366	111	0.767296	3.12889e-06	mat	5	-	-
AT4G02700	0.01971	2	0	0	0	1	0.194784	0.169979	0.0248053	2	43	0	1	3.53829e-06	mat	5	-	-
AT4G31330	0.018405	2	0	0	0	1	0.39215	0.255611	0.136539	2	689	455	0.602273	3.83302e-06	pat	5	-	-
AT4G08390	0.02159	3	0	0	0	1	0	0	0	1	2567	1491	0.632578	4.09378e-06	pat	5	-	-
AT4G18300	0.0094	2	0	0	0	1	0.478422	0.23048	0.247942	2	68	6	0.918919	4.16105e-06	mat	5	-	-
AT5G24620	0.01343	2	0.0650118	0	0.0650118	2	0	0	0	1	64	5	0.927536	4.29059e-06	mat	5	-	-
AT3G62390	0.0338	3	0	0	0	1	0	0	0	1	42	0	1	4.59283e-06	mat	5	-	-
AT4G00872	0.021975	3	0	0	0	1	0	0	0	1	1257	493	0.718286	4.63342e-06	mat	5	-	-
AT1G17580	0.02172	3	0	0	0	1	0	0	0	1	499	166	0.750376	4.66733e-06	mat	5	-	-
AT2G46330	0.006705	1	0.369357	0	0.369357	3	0	0	0	1	205	51	0.800781	5.31384e-06	mat	5	-	-
AT1G16410	0.002445	1	0	0	0	1	0.980416	0.530903	0.449513	3	41	0	1	5.96313e-06	mat	5	-	-
AT3G03330	0.021595	3	0	0	0	1	0	0	0	1	136	119	0.533333	6.28298e-06	pat	5	-	-
AT4G25780	0.020435	3	0	0	0	1	0	0	0	1	70	7	0.909091	6.40351e-06	mat	5	-	-
AT5G27360	0.01131	2	0	0	0	1	0.57863	0.554574	0.0240559	2	356	257	0.58075	6.40848e-06	pat	5	-	-
AT1G44100	0.03209	3	0	0	0	1	0	0	0	1	401	284	0.585401	6.42598e-06	pat	5	-	-
AT2G21370	0.00488	1	0	0	0	1	0.389478	0	0.389478	3	582	202	0.742347	6.95115e-06	mat	5	-	-
AT3G52480	0.013045	2	0	0	0	1	0.299362	0.113614	0.185748	2	40	0	1	7.74422e-06	mat	5	-	0
AT1G57980	0.026685	3	0	0	0	1	0	0	0	1	40	0	1	7.74422e-06	mat	5	-	0
AT1G71480	0.00624	1	0	0	0	1	0.518168	0.01521	0.502958	3	789	291	0.730556	8.43123e-06	mat	5	-	-
AT5G40400	0.01734	2	0.0925381	0	0.0925381	2	0	0	0	1	65	6	0.915493	8.68103e-06	mat	5	-	-
AT2G31760	0.009535	2	0	0	0	1	0.0910143	0	0.0910143	2	65	6	0.915493	8.68103e-06	mat	5	-	-
AT1G67710	0.0165	2	0	0	0	1	0.0842286	0	0.0842286	2	53	3	0.946429	8.95074e-06	mat	5	-	-
AT3G11010	0.023365	3	0	0	0	1	0	0	0	1	72	8	0.9	9.54692e-06	mat	5	-	-
AT3G51030	0.02763	3	0	0	0	1	0	0	0	1	99	16	0.86087	9.96879e-06	mat	5	-	0
AT4G40010	0.00277	1	0	0	0	1	0.383611	0	0.383611	3	39	0	1	1.006e-05	mat	5	-	0
AT4G13960	0.007895	1	0	0	0	1	0.619939	0	0.619939	3	162	37	0.81407	1.02875e-05	mat	5	-	-
AT3G58840	0.01066	2	0	0	0	1	0.0842071	0	0.0842071	2	244	67	0.784566	1.03085e-05	mat	5	-	-
AT5G56760	0.02099	3	0	0	0	1	0	0	0	1	670	241	0.735456	1.06092e-05	mat	5	-	-
AT5G26110	0.021895	3	0	0	0	1	0	0	0	1	170	40	0.809524	1.12545e-05	mat	5	-	-
AT3G23840	0.01448	2	0	0	0	1	0.430872	0.246457	0.184415	2	52	3	0.945455	1.15492e-05	mat	5	-	-
AT1G76970	0.00886	2	0	0	0	1	0.2791	0	0.2791	2	243	67	0.783871	1.20023e-05	mat	5	-	-
AT5G66280	0.021175	3	0	0	0	1	0	0	0	1	43	1	0.977273	1.23897e-05	mat	5	-	-
AT5G39830	0.02026	3	0	0	0	1	0	0	0	1	213	56	0.791822	1.3342e-05	mat	5	-	-
AT3G03450	0.006355	1	0.40495	0.0363182	0.368632	3	0	0	0	1	113	21	0.843284	1.44431e-05	mat	5	-	-
AT1G73110	0.01719	2	0.0218588	0	0.0218588	2	0	0	0	1	51	3	0.944444	1.49023e-05	mat	5	-	-
AT3G61550	0.01231	2	0	0	0	1	0.309417	0.159	0.150417	2	6	18	0.25	1.49023e-05	pat	5	-	-
AT5G03320	0.02176	3	0	0	0	1	0	0	0	1	100	17	0.854701	1.59925e-05	mat	5	-	-
AT3G26350	0.038	3	0	0	0	1	0	0	0	1	42	1	0.976744	1.60828e-05	mat	5	-	-
AT2G19440	0.023965	3	0	0	0	1	0	0	0	1	217	58	0.789091	1.65742e-05	mat	5	-	-
AT2G30120	0.00511	1	0.210077	0	0.210077	3	0	0	0	1	112	21	0.842105	1.77091e-05	mat	5	-	-
AT5G27300	0.022985	3	0	0	0	1	0	0	0	1	46	2	0.958333	1.81423e-05	mat	5	-	-
AT4G29720	0.020395	3	0	0	0	1	0	0	0	1	436	145	0.75043	1.84376e-05	mat	5	-	-
AT4G27310	0.01398	2	0	0	0	1	0.978129	0.778091	0.200038	2	150	34	0.815217	1.91528e-05	mat	5	-	0
AT3G56800	0.00986	2	0	0	0	1	0.231243	0	0.231243	2	50	3	0.943396	1.92292e-05	mat	5	-	-
AT5G55130	0.008395	2	0	0	0	1	0.320368	0.246965	0.0734025	2	1118	687	0.619391	2.03739e-05	pat	5	-	-
AT3G56330	0.02601	3	0	0	0	1	0	0	0	1	92	86	0.516854	2.23528e-05	pat	5	-	-
AT3G13530	0.011215	2	0	0	0	1	1.2386	0.942269	0.296331	2	293	88	0.769029	2.25055e-05	mat	5	-	0
AT5G01370	0.00947	2	0	0	0	1	0.756959	0.618797	0.138163	2	4755	2131	0.690532	2.65787e-05	mat	5	-	-
AT3G08840	0.021195	3	0	0	0	1	0	0	0	1	88	14	0.862745	2.65926e-05	mat	5	-	-
AT1G52570	0.022335	3	0	0	0	1	0	0	0	1	263	77	0.773529	2.91561e-05	mat	5	-	-
AT5G08250	0.015555	2	0	0	0	1	0.444333	0.26298	0.181353	2	5	16	0.238095	3.09732e-05	pat	5	-	-
AT4G33905	0.022315	3	0	0	0	1	0	0	0	1	115	23	0.833333	3.27698e-05	mat	5	-	-
AT4G37110	0.008485	2	0.169588	0	0.169588	2	0	0	0	1	77	11	0.875	3.38657e-05	mat	5	-	-
AT1G29340	0.01491	2	0.0741583	0	0.0741583	2	0	0	0	1	340	108	0.758929	3.43467e-05	mat	5	-	-
AT1G65486	0.002195	1	0	0	0	1	0.969853	0.513005	0.456847	3	80	12	0.869565	3.65336e-05	mat	5	-	-
AT3G58960	0.008505	2	0	0	0	1	0.194019	0	0.194019	2	34	0	1	3.73798e-05	mat	5	-	-
AT4G03820	0.03976	3	0	0	0	1	0	0	0	1	34	0	1	3.73798e-05	mat	5	-	0
AT2G17670	0.02922	3	0	0	0	1	0	0	0	1	314	98	0.762136	3.94419e-05	mat	5	-	-
AT1G76320	0.009285	2	0.061	0	0.061	2	0	0	0	1	64	65	0.496124	3.9741e-05	pat	5	-	-
AT1G66340	0.0211	3	0	0	0	1	0	0	0	1	1045	412	0.717227	4.24e-05	mat	5	-	-
AT2G46500	0.01923	2	0	0	0	1	0.0909	0	0.0909	2	1460	599	0.709082	4.44963e-05	mat	5	-	-
AT5G06830	0.00706	1	0	0	0	1	0.640758	0.328221	0.312536	3	774	293	0.725398	4.7077e-05	mat	5	-	-
AT1G53000	0.01306	2	0	0	0	1	0.241842	0	0.241842	2	615	399	0.606509	4.83097e-05	pat	5	-	-
AT2G32480	0.008165	2	0	0	0	1	0.586929	0.559748	0.0271805	2	136	31	0.814371	5.1415e-05	mat	5	-	-
AT3G14990	0.01192	2	0	0	0	1	0.245858	0.0415075	0.20435	2	936	365	0.719447	5.3808e-05	mat	5	-	-
AT2G32250	0.02116	3	0	0	0	1	0	0	0	1	438	150	0.744898	5.71786e-05	mat	5	-	-
AT2G06040	0.026605	3	0	0	0	1	0	0	0	1	514	182	0.738506	5.8094e-05	mat	5	-	-
AT1G27690	0.02097	3	0	0	0	1	0	0	0	1	140	33	0.809249	6.94201e-05	mat	5	-	-
AT4G18425	0.00987	2	0	0	0	1	0.47756	0.402618	0.0749425	2	60	7	0.895522	7.07365e-05	mat	5	-	0
AT5G62170	0.021935	3	0	0	0	1	0	0	0	1	56	58	0.491228	7.07953e-05	pat	5	-	-
AT3G09410	0.013445	2	0.0760304	0	0.0760304	2	0	0	0	1	151	37	0.803191	7.15801e-05	mat	5	-	-
AT1G61740	0.015475	2	0	0	0	1	0.637973	0.491807	0.146165	2	31	0	1	8.25053e-05	mat	5	-	0
AT4G12900	0.02345	3	0	0	0	1	0	0	0	1	31	0	1	8.25053e-05	mat	5	-	0
AT5G25050	0.018115	2	0.185376	0.0116318	0.173744	2	0	0	0	1	40	2	0.952381	8.5683e-05	mat	5	-	-
AT2G03770	0.020035	3	0	0	0	1	0	0	0	1	585	214	0.732165	8.58493e-05	mat	5	-	-
AT4G21060	0.029625	3	0	0	0	1	0	0	0	1	69	10	0.873418	9.68981e-05	mat	5	-	-
AT1G79070	0.02543	3	0	0	0	1	0	0	0	1	106	22	0.828125	0.000106625	mat	5	-	-
AT3G06340	0.009225	2	0.053388	0	0.053388	2	0	0	0	1	316	102	0.755981	0.000107239	mat	5	-	-
AT2G18560	0.003035	1	0	0	0	1	0.809152	0.128048	0.681104	3	30	0	1	0.000107511	mat	5	-	-
AT1G61860	0.029095	3	0	0	0	1	0	0	0	1	143	35	0.803371	0.000109286	mat	5	-	0
AT1G47340	0.020365	3	0	0	0	1	0	0	0	1	170	45	0.790698	0.000114346	mat	5	-	-
AT1G03110	0.008955	2	0	0	0	1	0.7641	0.632145	0.131955	2	199	56	0.780392	0.000116954	mat	5	-	-
AT5G46710	0.024825	3	0	0	0	1	0	0	0	1	84	15	0.848485	0.000124236	mat	5	-	-
AT5G05320	0.010395	2	0.0880654	0	0.0880654	2	0	0	0	1	3	12	0.2	0.000126046	pat	5	-	-
AT2G14530	0.016635	2	0.0927909	0.074325	0.0184659	1	0.275011	0	0.275011	2	85	77	0.524691	0.000126418	pat	5	-	-
AT5G27330	0.006985	1	1.27383	1.10366	0.17017	2	0.882615	0.858725	0.02389	2	4424	2436	0.644898	0.000130915	pat	5	-	-
AT4G18930	0.007635	1	0.0354667	0	0.0354667	2	0.34642	0.298753	0.0476674	2	29	0	1	0.00014016	mat	5	-	0
AT1G36922	0.266845	4	1.09699	0.833859	0.263127	3	0.801371	1.03881	-0.237434	-2	29	0	1	0.00014016	mat	5	-	-
AT3G21650	0.00905	2	0.02385	0	0.02385	2	0	0	0	1	86	16	0.843137	0.000156353	mat	5	-	-
AT1G73620	0.00689	1	0.0914806	0	0.0914806	2	0.175381	0.0584516	0.116929	2	28	0	1	0.000182811	mat	5	-	-
AT2G29410	0.011805	2	0	0	0	1	0.045104	0	0.045104	2	28	0	1	0.000182811	mat	5	-	0
AT5G05950	0.01243	2	0	0	0	1	0.099871	0	0.099871	2	52	53	0.495238	0.000194269	pat	5	-	0
AT3G45130	0.04981	4	0.00285313	0.0592667	-0.0564135	-2	0.756585	0.319767	0.436818	3	743	463	0.616086	0.000194413	pat	5	-	-
AT1G69440	0.023545	3	0	0	0	1	0	0	0	1	416	277	0.600289	0.000209906	pat	5	-	-
AT5G45830	0.01241	2	0	0	0	1	1.14301	0.948203	0.194806	2	27	0	1	0.000238563	mat	5	-	-
AT5G61600	0.014195	2	0	0	0	1	0.182527	0	0.182527	2	27	0	1	0.000238563	mat	5	-	0
AT3G63280	0.012815	2	0.0881538	0	0.0881538	2	0	0	0	1	9	18	0.333333	0.000238563	pat	5	-	-
AT5G65410	0.024145	3	0.206574	0.287175	-0.0806011	-2	1.03559	0	1.03559	4	104	88	0.541667	0.000238563	pat	5	-	-
AT2G02250	0.013915	2	0	0	0	1	0.397772	0.287415	0.110357	2	30	36	0.454545	0.00025655	pat	5	-	-
AT4G18840	0.022705	3	0	0	0	1	0	0	0	1	42	45	0.482759	0.000273836	pat	5	-	-
AT2G31130	0.012875	2	0	0	0	1	0.262833	0	0.262833	2	200	148	0.574713	0.000273836	pat	5	-	-
AT5G21105	0.01452	2	0	0	0	1	0.404913	0.376329	0.0285839	2	244	76	0.7625	0.00027624	mat	5	-	-
AT1G75150	0.008595	2	0	0	0	1	0.262223	0	0.262223	2	249	78	0.761468	0.000276274	mat	5	-	-
AT3G24450	0.005575	1	0	0	0	1	0.546674	0.00316286	0.543511	3	31	1	0.96875	0.000288961	mat	5	-	-
AT4G34120	0.02278	3	0	0	0	1	0	0	0	1	86	17	0.834951	0.000291193	mat	5	-	-
AT3G50410	0.026055	3	0	0	0	1	0	0	0	1	54	7	0.885246	0.000292979	mat	5	-	-
AT3G46440	0.025655	3	0	0	0	1	0	0	0	1	7226	3350	0.683245	0.000298406	mat	5	-	-
AT1G04360	0.02949	3	0	0	0	1	0	0	0	1	26	0	1	0.000311491	mat	5	-	-
AT4G17200	0.02324	3	0	0	0	1	0	0	0	1	26	0	1	0.000311491	mat	5	-	-
AT4G15530	0.02221	3	0	0	0	1	0	0	0	1	39	3	0.928571	0.00031749	mat	5	-	0
AT5G56450	0.009305	2	0	0	0	1	0.175025	0	0.175025	2	282	92	0.754011	0.000339365	mat	5	-	-
AT4G08580	0.014415	2	0.197862	0.0962417	0.10162	2	0	0	0	1	76	14	0.844444	0.000346619	mat	5	-	-
AT4G00490	0.00866	2	0.02964	0	0.02964	2	0	0	0	1	82	16	0.836735	0.000355039	mat	5	-	-
AT4G38550	0.02141	3	0	0	0	1	0	0	0	1	30	1	0.967742	0.000376539	mat	5	-	-
AT2G32660	0.0199	2	0	0	0	1	0.0236025	0	0.0236025	2	25	0	1	0.000406952	mat	5	-	-
AT4G23750	0.006265	1	0.220517	0	0.220517	3	0	0	0	1	4	12	0.25	0.000406952	pat	5	-	-
AT5G26790	0.007435	1	0	0	0	1	0.376933	0	0.376933	3	241	76	0.760252	0.000408329	mat	5	-	-
AT3G28850	0.006455	1	0.20517	0	0.20517	3	0	0	0	1	38	3	0.926829	0.000409617	mat	5	-	-
AT5G65350	0.00509	1	0.410058	0.036919	0.373139	3	0	0	0	1	49	6	0.890909	0.00041901	mat	5	-	-
AT3G10070	0.027645	3	0	0	0	1	0	0	0	1	59	9	0.867647	0.000438562	mat	5	-	-
AT5G46460	0.013455	2	0.0909042	0	0.0909042	2	0	0	0	1	25	31	0.446429	0.000471985	pat	5	-	-
AT1G44575	0.02357	3	0	0	0	1	0	0	0	1	12768	6046	0.678644	0.000492309	mat	5	-	-
AT5G65380	0.00561	1	0.201137	0	0.201137	3	0	0	0	1	531	338	0.611047	0.000504966	pat	5	-	-
AT2G25300	0.005025	1	0	0	0	1	0.811857	0.212029	0.599829	3	55	8	0.873016	0.000512005	mat	5	-	-
AT5G18065	0.01469	2	0	0	0	1	0.0587414	0	0.0587414	2	199	60	0.76834	0.000518407	mat	5	-	1
AT5G44005	0.002065	1	0	0	0	1	0.418143	0.0643	0.353843	3	24	0	1	0.000532006	mat	5	-	-
AT1G49650	0.022155	3	0	0	0	1	0	0	0	1	186	55	0.771784	0.000536765	mat	5	-	-
AT1G79390	0.02126	3	0	0	0	1	0	0	0	1	183	54	0.772152	0.000571347	mat	5	-	-
AT4G38260	0.025985	3	0	0	0	1	0	0	0	1	177	52	0.772926	0.000647094	mat	5	-	-
AT1G56290	0.0138	2	0	0	0	1	0.222562	0	0.222562	2	227	72	0.759197	0.000688489	mat	5	-	-
AT1G07360	0.00662	1	0.235804	0	0.235804	3	0	0	0	1	2558	1134	0.692849	0.000738608	mat	5	-	-
AT1G64790	0.0094	2	0	0	0	1	0.115918	0	0.115918	2	988	405	0.709261	0.000745364	mat	5	-	-
AT1G72120	0.00488	1	0	0	0	1	0.483197	0	0.483197	3	107	26	0.804511	0.000745523	mat	5	-	-
AT3G10540	0.02956	3	0	0	0	1	0	0	0	1	90	20	0.818182	0.00074896	mat	5	-	-
AT3G55590	0.01611	2	0	0	0	1	0.0632484	0	0.0632484	2	21	27	0.4375	0.000757023	pat	5	-	-
AT5G24318	0.03736	3	0	0	0	1	0	0	0	1	149	42	0.780105	0.000882002	mat	5	-	-
AT1G30160	0.01739	2	0	0	0	1	0.395531	0.368312	0.0272181	2	22	0	1	0.000911119	mat	5	-	-
AT3G61340	0.021025	3	0	0	0	1	0	0	0	1	96	79	0.548571	0.000919585	pat	5	-	-
AT5G57345	0.00245	1	0	0	0	1	0.339565	0	0.339565	3	370	243	0.603589	0.000923228	pat	5	-	-
AT1G27440	0.029935	3	0	0	0	1	0	0	0	1	103	25	0.804688	0.000924661	mat	5	-	-
AT3G44380	0.000885	1	0.2052	0	0.2052	3	0	0	0	1	103	25	0.804688	0.000924661	mat	5	-	-
AT5G43390	0.029765	3	0	0	0	1	0	0	0	1	5	12	0.294118	0.00112013	pat	5	-	-
AT3G20570	0.020075	3	0	0	0	1	0	0	0	1	9	16	0.36	0.00114318	pat	5	-	-
AT2G32050	0.014535	2	0.0473222	0	0.0473222	2	0	0	0	1	6	13	0.315789	0.00117687	pat	5	-	-
AT4G27230	0.00433	1	0	0	0	1	0.5668	0	0.5668	3	1621	700	0.698406	0.00117991	mat	5	-	-
AT5G67245	0.035565	3	0	0	0	1	0	0	0	1	70	14	0.833333	0.00119375	mat	5	-	-
AT5G63450	0.01068	2	0.154745	0	0.154745	2	0	0	0	1	21	0	1	0.00119375	mat	5	-	-
AT4G19390	0.017615	2	0	0	0	1	0.354587	0.118343	0.236245	2	131	100	0.5671	0.00132656	pat	5	-	-
AT3G09310	0.01038	2	0	0	0	1	0.542306	0.377319	0.164987	2	37	4	0.902439	0.00136234	mat	5	-	-
AT5G14420	0.028095	3	0	0	0	1	0	0	0	1	344	226	0.603509	0.00138056	pat	5	-	-
AT2G47500	0.00944	2	0	0	0	1	0.274718	0	0.274718	2	33	3	0.916667	0.00146272	mat	5	-	-
AT1G19370	0.015575	2	0.0388267	0	0.0388267	2	0	0	0	1	600	370	0.618557	0.00148021	pat	5	-	-
AT3G05160	0.005815	1	0	0	0	1	0.351574	0	0.351574	3	29	2	0.935484	0.00149835	mat	5	-	0
AT1G47970	0.00935	2	0	0	0	1	0.10743	0	0.10743	2	211	148	0.587744	0.00151303	pat	5	-	-
AT5G40570	0.021415	3	0	0	0	1	0	0	0	1	111	29	0.792857	0.00153832	mat	5	-	-
AT5G17860	0.01631	2	0	0	0	1	0.0762821	0.027716	0.0485661	2	20	0	1	0.0015654	mat	5	-	-
AT4G33240	0.01692	2	0	0	0	1	0.254192	0	0.254192	2	150	44	0.773196	0.00164632	mat	5	-	-
AT5G38280	0.02324	3	0	0	0	1	0	0	0	1	949	393	0.707154	0.00165366	mat	5	-	-
AT1G44750	0.009495	2	0.11085	0	0.11085	2	0	0	0	1	137	39	0.778409	0.00166251	mat	5	-	0
AT1G57700	0.033225	3	0	0	0	1	0	0	0	1	413	154	0.728395	0.00182053	mat	5	-	-
AT1G32740	0.001075	1	0.2764	0	0.2764	3	0	0	0	1	46	7	0.867925	0.00188285	mat	5	-	0
AT2G22000	0	1	0	0	0	1	0.704758	0.0537075	0.65105	3	35	36	0.492958	0.00190298	pat	5	-	-
AT1G14860	0.027095	3	0	0	0	1	0	0	0	1	27	30	0.473684	0.00199663	pat	5	-	-
AT5G21040	0.008085	2	0.191775	0	0.191775	2	0	0	0	1	179	56	0.761702	0.00199834	mat	5	-	-
AT4G36930	0.01087	2	0	0	0	1	0.269394	0	0.269394	2	216	71	0.752613	0.00201034	mat	5	-	-
AT1G08990	0.008095	2	0.10526	0	0.10526	2	0.266617	0.255169	0.0114483	1	19	0	1	0.00205472	mat	5	-	0
AT1G15760	0.01961	2	0	0	0	1	0.378428	0.0809525	0.297475	2	19	0	1	0.00205472	mat	5	-	-
AT3G20510	0.01048	2	0.187773	0	0.187773	2	0	0	0	1	583	230	0.717097	0.00228601	mat	5	-	-
AT5G27150	0.0095	2	0.0454286	0	0.0454286	2	0	0	0	1	182	129	0.585209	0.0023089	pat	5	-	-
AT3G53510	0.025065	3	0	0	0	1	0	0	0	1	81	19	0.81	0.00236139	mat	5	-	0
AT2G36350	0.020415	3	0	0	0	1	0	0	0	1	435	165	0.725	0.00243673	mat	5	-	-
AT1G29780	0.0169	2	0.030115	0	0.030115	2	0	0	0	1	23	1	0.958333	0.00243673	mat	5	-	-
AT5G65230	0.01048	2	0	0	0	1	0.0984	0	0.0984	2	7	13	0.35	0.00266312	pat	5	-	-
AT4G19840	0.02067	3	0	0	0	1	0	0	0	1	18	0	1	0.0026998	mat	5	-	-
AT5G39260	0.01343	2	0	0	0	1	0.29303	0	0.29303	2	18	0	1	0.0026998	mat	5	-	-
AT4G38420	0.007665	1	0	0	0	1	0.528874	0	0.528874	3	18	0	1	0.0026998	mat	5	-	-
AT1G09460	0.025485	3	0	0	0	1	0	0	0	1	415	262	0.612999	0.0030543	pat	5	-	-
AT1G31760	0.008315	2	0.182538	0	0.182538	2	0	0	0	1	68	15	0.819277	0.0031842	mat	5	-	-
AT2G23300	0.02156	3	0	0	0	1	0	0	0	1	69	58	0.543307	0.0031876	pat	5	-	-
AT5G06265	0.03652	3	0	0	0	1	0	0	0	1	26	2	0.928571	0.00328346	mat	5	-	-
AT5G64650	0.02568	3	0	0	0	1	0	0	0	1	145	44	0.767196	0.00337043	mat	5	-	-
AT1G43650	0.009635	2	0	0	0	1	0.65884	0.409313	0.249527	2	17	0	1	0.00355146	mat	5	-	0
AT4G14368	0.0122	2	0	0	0	1	0.128488	0	0.128488	2	17	0	1	0.00355146	mat	5	-	-
AT5G24240	0.034545	3	0	0	0	1	0	0	0	1	1335	578	0.697857	0.00380513	mat	5	-	-
AT4G32970	0.01323	2	0.116349	0	0.116349	2	0	0	0	1	762	452	0.627677	0.00395409	pat	5	-	-
AT5G42440	0.014435	2	0	0	0	1	0.182122	0.0128357	0.169287	2	126	37	0.773006	0.00397658	mat	5	-	-
AT5G56750	0.02059	3	0	0	0	1	0	0	0	1	49	9	0.844828	0.00399853	mat	5	-	-
AT3G48210	0.022185	3	0	0	0	1	0	0	0	1	678	406	0.625461	0.00400337	pat	5	-	-
AT5G64620	0.026595	3	0	0	0	1	0	0	0	1	17	21	0.447368	0.00413472	pat	5	-	-
AT5G20680	0.015395	2	0.0895778	0	0.0895778	2	0	0	0	1	25	27	0.480769	0.00445953	pat	5	-	-
AT3G62110	0.00905	2	0	0	0	1	0.255638	0	0.255638	2	498	306	0.619403	0.00447049	pat	5	-	-
AT2G12465	0	1	0.153892	0	0.153892	2	0.387427	0.121305	0.266122	2	350	131	0.727651	0.00455063	mat	5	-	-
AT3G22410	0.025075	3	0	0	0	1	0	0	0	1	32	4	0.888889	0.00467773	mat	5	-	-
AT5G37000	0.01248	2	0	0	0	1	0.04513	0	0.04513	2	187	62	0.751004	0.00475621	mat	5	-	-
AT1G67340	0.00486	1	0.098005	0	0.098005	2	0.213755	0	0.213755	2	955	404	0.702723	0.00480786	mat	5	-	-
AT1G23070	0.0172	2	0	0	0	1	0.746931	0.55013	0.1968	2	15	0	1	0.0061699	mat	5	-	-
AT4G17680	0.00584	1	0	0	0	1	1.0834	0.668608	0.414795	3	15	0	1	0.0061699	mat	5	-	-
AT1G22640	0.00779	1	0.311335	0	0.311335	3	0	0	0	1	15	0	1	0.0061699	mat	5	-	0
AT5G52140	0.011085	2	0	0	0	1	0.0253343	0	0.0253343	2	5	10	0.333333	0.0061699	pat	5	-	-
AT5G56890	0.02161	3	0	0	0	1	0	0	0	1	223	78	0.740864	0.00631969	mat	5	-	-
AT2G21320	0.02024	3	0	0	0	1	0	0	0	1	70	17	0.804598	0.00634972	mat	5	-	-
AT1G80440	0.027415	3	0	0	0	1	0	0	0	1	27	3	0.9	0.00670628	mat	5	-	-
AT2G16070	0.021065	3	0	0	0	1	0	0	0	1	271	176	0.606264	0.00674771	pat	5	-	-
AT4G14990	0.02413	3	0	0	0	1	0	0	0	1	215	75	0.741379	0.00695528	mat	5	-	-
AT3G62340	0.00503	1	0	0	0	1	0.372978	0	0.372978	3	19	1	0.95	0.00718952	mat	5	-	-
AT4G17880	0.030315	3	0	0	0	1	0	0	0	1	80	21	0.792079	0.00750261	mat	5	-	-
AT1G73180	0.00953	2	0.0450621	0	0.0450621	2	0	0	0	1	154	50	0.754902	0.0075087	mat	5	-	-
AT5G38450	0.039785	3	0	0	0	1	0	0	0	1	32	31	0.507937	0.00752632	pat	5	-	-
AT5G47090	0.014645	2	0	0	0	1	0.677848	0.563142	0.114707	2	233	83	0.737342	0.00769616	mat	5	-	-
AT5G57890	0.02089	3	0	0	0	1	0	0	0	1	21	23	0.477273	0.00769863	pat	5	-	-
AT3G44890	0.01561	2	0.0223381	0	0.0223381	2	0	0	0	1	705	293	0.706413	0.00773127	mat	5	-	-
AT3G43840	0.01073	2	0	0	0	1	0.332493	0.0388975	0.293595	2	14	0	1	0.00815097	mat	5	-	-
AT5G23730	0.00967	2	0.0712654	0	0.0712654	2	0	0	0	1	14	0	1	0.00815097	mat	5	-	-
AT3G11220	0.025525	3	0	0	0	1	0	0	0	1	604	360	0.626556	0.008246	pat	5	-	-
AT3G04070	0.00133	1	0	0	0	1	0.700348	0.0460075	0.65434	3	36	6	0.857143	0.00882876	mat	5	-	0
AT3G52105	0.01021	2	0	0	0	1	0.0987424	0	0.0987424	2	39	7	0.847826	0.00914915	mat	5	-	-
AT3G52570	0.01215	2	0.0376706	0	0.0376706	2	0	0	0	1	191	66	0.743191	0.00925796	mat	5	-	-
AT4G17280	0.03491	3	0	0	0	1	0	0	0	1	18	1	0.947368	0.00944417	mat	5	-	0
AT4G22150	0.01292	2	0	0	0	1	0.134178	0	0.134178	2	98	73	0.573099	0.00944417	pat	5	-	-
AT4G29440	0.010605	2	0	0	0	1	0.058725	0	0.058725	2	46	40	0.534884	0.00952879	pat	5	-	-
AT5G51845	0	1	0	0	0	1	0.316205	0	0.316205	3	15	18	0.454545	0.00974012	pat	5	-	-
AT4G38930	0.020695	3	0	0	0	1	0	0	0	1	249	91	0.732353	0.0101895	mat	5	-	-
AT3G07610	0.026825	3	0	0	0	1	0	0	0	1	144	47	0.753927	0.0105209	mat	5	-	-
AT1G02970	0.010495	2	0.13007	0	0.13007	2	0	0	0	1	470	189	0.713202	0.0112725	mat	5	-	-
AT3G58800	0.002485	1	0.0571286	0	0.0571286	2	0.0294714	0	0.0294714	2	317	121	0.723744	0.0112764	mat	5	-	-
AT1G79750	0.01195	2	0	0	0	1	0.467216	0.240005	0.227211	2	2414	1315	0.647359	0.0123785	pat	5	-	-
AT3G43860	0.00601	1	0.0356211	0	0.0356211	2	0.455884	0.394605	0.0612785	2	17	1	0.944444	0.0124193	mat	5	-	-
AT3G48030	0.023185	3	0	0	0	1	0	0	0	1	253	94	0.729107	0.0136111	mat	5	-	-
AT5G04550	0.017	2	0.113427	0	0.113427	2	0	0	0	1	533	317	0.627059	0.0143011	pat	5	-	-
AT1G51850	0.014475	2	0	0	0	1	0.274174	0	0.274174	2	12	0	1	0.0143059	mat	5	-	-
AT4G02410	0.02461	3	0	0	0	1	0	0	0	1	12	0	1	0.0143059	mat	5	-	-
AT5G10160	0.0101	2	0	0	0	1	0.300392	0.224336	0.0760564	2	2354	1076	0.686297	0.0147331	mat	5	-	-
AT1G07930	0.038805	3	0	0	0	1	0	0	0	1	291	111	0.723881	0.014956	mat	5	-	-
AT3G43270	0.01939	2	0	0	0	1	0.773874	0.5446	0.229274	2	20	21	0.487805	0.0151199	pat	5	-	1
AT3G44190	0.030195	3	0	0	0	1	0	0	0	1	955	544	0.637091	0.0151386	pat	5	-	-
AT5G27350	0.0084	2	0	0	0	1	0.42438	0.232352	0.192028	2	410	164	0.714286	0.015514	mat	5	-	-
AT2G20050	0.020225	3	0	0	0	1	0	0	0	1	1830	1006	0.645275	0.0156666	pat	5	-	-
AT5G42240	0.02125	3	0	0	0	1	0	0	0	1	2879	1329	0.684173	0.0159957	mat	5	-	-
AT2G43270	0.01122	2	0	0	0	1	0.181425	0	0.181425	2	51	12	0.809524	0.0161569	mat	5	-	-
AT1G59510	0.02191	3	0	0	0	1	0	0	0	1	51	12	0.809524	0.0161569	mat	5	-	-
AT3G44370	0.03978	3	0	0	0	1	0	0	0	1	70	19	0.786517	0.0164623	mat	5	-	-
AT3G43290	0.742775	4	1.64885	1.40996	0.238888	3	0.559107	0.582398	-0.02329	-2	83	24	0.775701	0.0167317	mat	5	-	-
AT4G33200	0.023255	3	0	0	0	1	0	0	0	1	108	77	0.583784	0.0167831	pat	5	-	-
AT3G07760	0.010435	2	0	0	0	1	0.0464087	0	0.0464087	2	39	8	0.829787	0.0176792	mat	5	-	-
AT3G14780	0.014295	2	0.0734278	0	0.0734278	2	0	0	0	1	23	3	0.884615	0.0183997	mat	5	-	-
AT2G05790	0.03009	3	0	0	0	1	0	0	0	1	675	286	0.702393	0.0188027	mat	5	-	1
AT5G44574	0.01389	2	0	0	0	1	0.379538	0.182592	0.196945	2	11	0	1	0.0190165	mat	5	-	-
AT2G27140	0.00815	2	0	0	0	1	0.3024	0.0999129	0.202487	2	11	0	1	0.0190165	mat	5	-	-
AT3G29630	0.011785	2	0.000403448	0	0.000403448	1	0.263083	0.139612	0.123471	2	11	0	1	0.0190165	mat	5	-	0
AT1G78860	0.0043	1	0	0	0	1	0.52205	0	0.52205	3	14	16	0.466667	0.0201368	pat	5	-	-
AT4G02360	0.0185	2	0.0432775	0	0.0432775	2	0	0	0	1	97	30	0.76378	0.0202552	mat	5	-	-
AT4G37790	0.002295	1	0	0	0	1	0.613533	0	0.613533	3	74	21	0.778947	0.0202586	mat	5	-	0
AT1G79360	0.01484	2	0	0	0	1	0.283727	0	0.283727	2	121	84	0.590244	0.020278	pat	5	-	-
AT4G28980	0.005145	1	0	0	0	1	0.4517	0	0.4517	3	19	2	0.904762	0.0206376	mat	5	-	-
AT3G15750	0.034015	3	0	0	0	1	0	0	0	1	29	5	0.852941	0.0212177	mat	5	-	-
AT2G34350	0.0172	2	0	0	0	1	0.277315	0.0697156	0.2076	2	15	1	0.9375	0.0215563	mat	5	-	-
AT1G63130	0.03202	3	0	0	0	1	0	0	0	1	213	79	0.729452	0.022851	mat	5	-	-
AT4G20330	0.02476	3	0	0	0	1	0	0	0	1	140	48	0.744681	0.0232606	mat	5	-	-
AT3G30842	0.023195	3	0	0	0	1	0	0	0	1	140	48	0.744681	0.0232606	mat	5	-	-
AT2G24100	0.02295	3	0	0	0	1	0	0	0	1	1072	473	0.693851	0.0234094	mat	5	-	-
AT5G45060	0.025485	3	0	0	0	1	0	0	0	1	862	375	0.696847	0.0243387	mat	5	-	-
AT5G38710	0.00281	1	0	0	0	1	0.385755	0	0.385755	3	61	47	0.564815	0.0247447	pat	5	-	-
AT3G48770	0.029735	3	0	0	0	1	0	0	0	1	7	10	0.411765	0.0257819	pat	5	-	-
AT1G66490	0.012165	2	0	0	0	1	0.211195	0.18985	0.021345	2	12	14	0.461538	0.0265003	pat	5	-	-
AT2G02150	0.0211	3	0	0	0	1	0.0590417	0.0443714	0.0146702	1	12	14	0.461538	0.0265003	pat	5	-	-
AT1G18140	0.01265	2	0	0	0	1	0.287643	0	0.287643	2	16	17	0.484848	0.0267157	pat	5	-	-
AT3G04570	0.026165	3	0	0	0	1	0	0	0	1	18	2	0.9	0.0268567	mat	5	-	-
AT2G33420	0.0095	2	0	0	0	1	0.146068	0	0.146068	2	6	9	0.4	0.0284597	pat	5	-	-
AT5G41620	0.009575	2	0	0	0	1	0.069555	0	0.069555	2	279	109	0.719072	0.0285407	mat	5	-	-
AT1G53790	0.03191	3	0.00242333	0	0.00242333	1	0	0	0	1	98	69	0.586826	0.0286185	pat	5	-	0
AT4G02760	0.028605	3	0	0	0	1	0	0	0	1	547	231	0.703085	0.0311747	mat	5	-	-
AT1G74120	0.012305	2	0	0	0	1	0.247588	0	0.247588	2	130	87	0.599078	0.0346807	pat	5	-	-
AT3G52610	0.011065	2	0	0	0	1	0.0693147	0	0.0693147	2	650	280	0.698925	0.036904	mat	5	-	-
AT4G21400	0.011275	2	0.0333125	0	0.0333125	2	0	0	0	1	41	10	0.803922	0.0375889	mat	5	-	-
AT1G20430	0.007245	1	0	0	0	1	0.471874	0	0.471874	3	255	100	0.71831	0.039007	mat	5	-	-
AT1G63190	0.013515	2	0	0	0	1	0.048805	0	0.048805	2	272	108	0.715789	0.0422212	mat	5	-	-
AT4G17670	0.02199	3	0	0	0	1	0	0	0	1	263	161	0.620283	0.0427578	pat	5	-	-
AT2G26970	0.01155	2	0	0	0	1	0.228557	0	0.228557	2	158	102	0.607692	0.0436712	pat	5	-	1
AT3G59610	0.01163	2	0	0	0	1	0.526732	0.392789	0.133943	2	262	160	0.620853	0.0458858	pat	5	-	-
AT5G42380	0.03044	3	0	0	0	1	0	0	0	1	71	22	0.763441	0.0477332	mat	5	-	0
AT1G75620	0.008675	2	0	0	0	1	0.83291	0.55779	0.275119	2	12	1	0.923077	0.0498602	mat	5	-	-
AT4G39590	0.00976	2	0.0186148	0	0.0186148	1	0.0849519	0	0.0849519	2	50	38	0.568182	0.0500164	bial	5	-	-
AT2G45850	0.029435	3	0	0	0	1	0	0	0	1	7	9	0.4375	0.0518299	bial	5	-	-
AT1G48610	0.00546	1	0.2542	0	0.2542	3	0	0	0	1	28	6	0.823529	0.0523451	bial	5	-	-
AT5G48910	0.010055	2	0	0	0	1	0.0827175	0	0.0827175	2	82	57	0.589928	0.0549549	bial	5	-	-
AT4G03410	0.021595	3	0	0	0	1	0	0	0	1	214	132	0.618497	0.0573394	bial	5	-	-
AT2G21450	0.0064	1	0	0	0	1	0.6889	0	0.6889	3	146	54	0.73	0.0574331	bial	5	-	3
AT5G25310	0.03163	3	0	0	0	1	0	0	0	1	347	205	0.628623	0.0579498	bial	5	-	-
AT3G17040	0.009435	2	0	0	0	1	0.314417	0.0570667	0.25735	2	314	187	0.626747	0.0580299	bial	5	-	-
AT1G32940	0.02117	3	0	0	0	1	0	0	0	1	38	30	0.558824	0.0592297	bial	5	-	-
AT2G37100	0.01216	2	0	0	0	1	0.266213	0	0.266213	2	51	38	0.573034	0.060954	bial	5	-	-
AT2G29720	0.01119	2	0.0660914	0	0.0660914	2	0	0	0	1	14	14	0.5	0.0613688	bial	5	-	-
AT5G47620	0.01048	2	0.21684	0.18135	0.03549	2	0	0	0	1	258	104	0.712707	0.0631356	bial	5	-	-
AT1G70480	0.010345	2	0.167071	0	0.167071	2	0	0	0	1	193	75	0.720149	0.0632661	bial	5	-	-
AT5G18490	0.012895	2	0	0	0	1	0.112519	0	0.112519	2	27	6	0.818182	0.0648382	bial	5	-	-
AT5G56430	0.03572	3	0.179071	0.185008	-0.00593686	-1	1.18417	0.674123	0.510046	3	11	1	0.916667	0.0661926	bial	5	-	-
AT1G07380	0.006155	1	0.222582	0	0.222582	3	0	0	0	1	112	40	0.736842	0.0664574	bial	5	-	-
AT4G00231	0.01194	2	0	0	0	1	0.249278	0	0.249278	2	93	32	0.744	0.066636	bial	5	-	-
AT5G27390	0.020955	3	0	0	0	1	0	0	0	1	88	30	0.745763	0.0683572	bial	5	-	-
AT5G47140	0.01544	2	0	0	0	1	0.0798389	0	0.0798389	2	35	9	0.795455	0.0699544	bial	5	-	-
AT3G30300	0.012475	2	0	0	0	1	0.0301711	0	0.0301711	2	711	315	0.692982	0.0737569	bial	5	-	-
AT5G51860	0.012275	2	0	0	0	1	0.644271	0.366012	0.278258	2	40	11	0.784314	0.0747059	bial	5	-	-
AT1G20720	0.01235	2	0	0	0	1	0.115309	0	0.115309	2	45	13	0.775862	0.0777142	bial	5	-	-
AT4G34135	0.00528	1	0	0	0	1	0.40869	0	0.40869	3	37	10	0.787234	0.0795306	bial	5	-	-
AT4G15545	0.00512	1	0.1923	0	0.1923	2	0.280038	0	0.280038	2	137	87	0.611607	0.0804492	bial	5	-	-
AT4G21020	0.01283	2	0	0	0	1	0.234921	0.158223	0.0766984	2	124	46	0.729412	0.0826623	bial	5	-	-
AT2G32500	0.032665	3	0	0	0	1	0	0	0	1	118	76	0.608247	0.0843315	bial	5	-	-
AT2G37660	0.006555	1	0.354167	0	0.354167	3	0	0	0	1	994	451	0.687889	0.0870165	bial	5	-	-
AT4G04340	0.01553	2	0.0945261	0	0.0945261	2	0	0	0	1	1769	823	0.682485	0.0875745	bial	5	-	-
AT1G14060	0.03093	3	0	0	0	1	0	0	0	1	81	28	0.743119	0.0904148	bial	5	-	-
AT2G46980	0.028715	3	0	0	0	1	0	0	0	1	442	191	0.698262	0.0917384	bial	5	-	-
AT2G05210	0.02314	3	0	0	0	1	0	0	0	1	112	72	0.608696	0.0952928	bial	5	-	-
AT1G28500	0.011795	2	0	0	0	1	0.03828	0	0.03828	2	62	43	0.590476	0.09769	bial	5	-	-
AT5G36260	0.03696	3	0	0	0	1	0	0	0	1	25	6	0.806452	0.0987382	bial	5	-	-
AT1G12290	0.022925	3	0	0	0	1	0	0	0	1	13	2	0.866667	0.100348	bial	5	-	-
AT3G28140	0.02669	3	0	0	0	1	0	0	0	1	163	64	0.718062	0.100459	bial	5	-	-
AT1G25290	0.01077	2	0	0	0	1	0.136	0	0.136	2	33	9	0.785714	0.101707	bial	5	-	-
AT2G45870	0.006285	1	0.162752	0.0137579	0.148994	2	0.126827	0	0.126827	2	870	394	0.688291	0.102913	bial	5	-	-
AT5G02020	0.023465	3	0	0	0	1	0	0	0	1	16	3	0.842105	0.104757	bial	5	-	-
AT5G34940	0.02215	3	0	0	0	1	0	0	0	1	478	209	0.695779	0.105519	bial	5	-	-
AT2G28620	0.011355	2	0.108867	0	0.108867	2	0	0	0	1	272	114	0.704663	0.113286	bial	5	-	-
AT4G18870	0.01609	2	0	0	0	1	0.207274	0.0240939	0.18318	2	74	26	0.74	0.119795	bial	5	-	-
AT2G02710	0.008405	2	0.0466875	0	0.0466875	2	0	0	0	1	102	38	0.728571	0.120233	bial	5	-	-
AT2G35480	0.00436	1	0.523673	0.462096	0.0615772	2	0.173753	0	0.173753	2	62	21	0.746988	0.12059	bial	5	-	-
AT2G24840	0.017235	2	0	0	0	1	0.206585	0	0.206585	2	16	14	0.533333	0.121335	bial	5	-	-
AT5G12350	0.009555	2	0	0	0	1	0.531197	0.500868	0.0303287	2	405	230	0.637795	0.122749	bial	5	-	-
AT5G37070	0.02561	3	0	0	0	1	0	0	0	1	81	53	0.604478	0.126732	bial	5	-	-
AT2G21380	0.024395	3	0	0	0	1	0	0	0	1	1125	519	0.684307	0.129207	bial	5	-	-
AT3G24820	0.038685	3	0	0	0	1	0	0	0	1	164	66	0.713043	0.135697	bial	5	-	-
AT3G10190	0.02136	3	0	0	0	1	0	0	0	1	137	54	0.717277	0.13787	bial	5	-	0
AT1G35460	0.016955	2	0.188708	0	0.188708	2	0	0	0	1	112	43	0.722581	0.139756	bial	5	-	-
AT2G23700	0.02019	3	0	0	0	1	0	0	0	1	44	31	0.586667	0.141645	bial	5	-	-
AT5G02850	0.02339	3	0	0	0	1	0	0	0	1	299	172	0.63482	0.142599	bial	5	-	-
AT1G61215	0.02257	3	0	0	0	1	0	0	0	1	359	156	0.697087	0.143067	bial	5	-	-
AT3G07880	0.00945	2	0.08889	0	0.08889	2	0	0	0	1	474	210	0.692982	0.144292	bial	5	-	-
AT4G28770	0.00684	1	0	0	0	1	0.42885	0	0.42885	3	141	86	0.621145	0.145696	bial	5	-	-
AT5G26742	0.017815	2	0	0	0	1	0.0853579	0	0.0853579	2	1597	749	0.680733	0.148375	bial	5	-	-
AT3G04550	0.02094	3	0	0	0	1	0	0	0	1	1228	571	0.682601	0.151649	bial	5	-	-
AT5G11580	0.00908	2	0	0	0	1	0.153878	0	0.153878	2	694	315	0.68781	0.154248	bial	5	-	-
AT2G26660	0.009805	2	0	0	0	1	0.115544	0	0.115544	2	60	21	0.740741	0.157299	bial	5	-	-
AT5G23150	0.029535	3	0	0	0	1	0	0	0	1	67	24	0.736264	0.15902	bial	5	-	-
AT2G36890	0.02988	3	0	0	0	1	0.0440222	0.041088	0.00293422	1	43	30	0.589041	0.159448	bial	5	-	-
AT1G19080	0.013245	2	0	0	0	1	0.23326	0.026975	0.206285	2	14	12	0.538462	0.165518	bial	5	-	-
AT5G14850	0.00912	2	0	0	0	1	0.32917	0.10787	0.2213	2	94	59	0.614379	0.170067	bial	5	-	-
AT3G17265	0.04175	4	0	0.0554128	-0.0554128	-2	0.403854	0	0.403854	3	22	17	0.564103	0.174231	bial	5	-	-
AT2G18940	0.02971	3	0	0	0	1	0	0	0	1	248	106	0.700565	0.176067	bial	5	-	-
AT4G04640	0.01958	2	0	0	0	1	0.163467	0.037665	0.125802	2	20448	10061	0.670228	0.186922	bial	5	-	-
AT5G45720	0.017095	2	0.0798325	0	0.0798325	2	0	0	0	1	1082	504	0.682219	0.188877	bial	5	-	-
AT2G47850	0.011395	2	0	0	0	1	0.120493	0	0.120493	2	227	97	0.700617	0.194851	bial	5	-	-
AT5G64680	0.016805	2	0	0	0	1	0.0436575	0	0.0436575	2	74	28	0.72549	0.207578	bial	5	-	-
AT5G61480	0.02958	3	0	0	0	1	0	0	0	1	71	45	0.612069	0.212247	bial	5	-	-
AT1G58080	0.02002	3	0	0	0	1	0	0	0	1	816	439	0.650199	0.215891	bial	5	-	0
AT5G60290	0.00727	1	0	0	0	1	0.462321	0	0.462321	3	10	2	0.833333	0.220671	bial	5	-	-
AT5G52040	0.01246	2	0	0	0	1	0.209741	0	0.209741	2	645	296	0.685441	0.22182	bial	5	-	-
AT1G34010	0.013915	2	0	0	0	1	0.224148	0	0.224148	2	599	274	0.68614	0.222264	bial	5	-	-
AT1G11120	0.011065	2	0.110238	0	0.110238	2	0	0	0	1	12	10	0.545455	0.2278	bial	5	-	-
AT3G09085	0.023365	3	0	0	0	1	0	0	0	1	148	87	0.629787	0.230415	bial	5	-	-
AT1G77780	0.01278	2	0	0	0	1	0.1424	0	0.1424	2	18	5	0.782609	0.238185	bial	5	-	-
AT3G55740	0.03352	3	0	0	0	1	0	0	0	1	84	33	0.717949	0.239317	bial	5	-	-
AT3G63370	0.00957	2	0	0	0	1	0.193142	0	0.193142	2	23	7	0.766667	0.245278	bial	5	-	0
AT2G32210	0.009425	2	0	0	0	1	0.151045	0	0.151045	2	27	19	0.586957	0.251452	bial	5	-	-
AT4G02100	0.00588	1	0	0	0	1	0.755914	0.106503	0.649411	3	92	37	0.713178	0.262445	bial	5	-	-
AT3G09770	0.036735	3	0	0	0	1	0	0	0	1	681	366	0.65043	0.265063	bial	5	-	-
AT1G17350	0.00912	2	0.0398364	0	0.0398364	2	0	0	0	1	12	3	0.8	0.273322	bial	5	-	-
AT4G12560	0.01468	2	0	0	0	1	0.0265429	0	0.0265429	2	117	69	0.629032	0.276242	bial	5	-	-
AT2G22475	0.02044	3	0	0	0	1	0	0	0	1	109	45	0.707792	0.278975	bial	5	-	-
AT5G27950	0.01095	2	0.0573684	0	0.0573684	2	0	0	0	1	189	82	0.697417	0.282894	bial	5	-	-
AT2G15730	0.020095	3	0	0	0	1	0	0	0	1	150	64	0.700935	0.287596	bial	5	-	-
AT5G42890	0.014	2	0.456747	0.304943	0.151805	2	0	0	0	1	298	165	0.643629	0.29299	bial	5	-	-
AT1G04170	0.01255	2	0	0	0	1	0.159018	0	0.159018	2	4607	2243	0.672555	0.301242	bial	5	-	-
AT4G04695	0.02259	3	0	0	0	1	0	0	0	1	23	16	0.589744	0.30818	bial	5	-	-
AT5G37020	0.01481	2	0.0321182	0	0.0321182	2	0	0	0	1	52	20	0.722222	0.317311	bial	5	-	-
AT3G21790	0.00956	2	0	0	0	1	0.292813	0	0.292813	2	104	61	0.630303	0.32175	bial	5	-	-
AT5G52070	0.21842	4	0.502987	0.0442211	0.458766	4	0	0.368345	-0.368345	-3	38	14	0.730769	0.3268	bial	5	-	-
AT1G78800	0.011525	2	0	0	0	1	0.094	0	0.094	2	54	21	0.72	0.327187	bial	5	-	-
AT4G19980	0.002745	1	0	0	0	1	0.478603	0	0.478603	3	146	63	0.698565	0.32796	bial	5	-	-
AT1G71710	0.011625	2	0	0	0	1	0.0779774	0.0183433	0.0596341	2	84	50	0.626866	0.328393	bial	5	-	-
AT1G63990	0.01127	2	0	0	0	1	0.660713	0.461605	0.199107	2	15	11	0.576923	0.331685	bial	5	-	-
AT3G08710	0.00637	1	0.122441	0	0.122441	2	0.192253	0	0.192253	2	66	40	0.622642	0.336289	bial	5	-	0
AT5G07980	0.031475	3	0	0	0	1	0	0	0	1	48	30	0.615385	0.336668	bial	5	-	-
AT3G60960	0.033755	3	0	0	0	1	0	0	0	1	89	37	0.706349	0.344704	bial	5	-	-
AT1G20300	0.008785	2	0.0781806	0	0.0781806	2	0	0	0	1	29	19	0.604167	0.358326	bial	5	-	-
AT3G04460	0.00991	2	0	0	0	1	0.0419438	0	0.0419438	2	259	117	0.68883	0.36195	bial	5	-	-
AT3G53110	0.008535	2	0	0	0	1	0.0375105	0	0.0375105	2	266	146	0.645631	0.365067	bial	5	-	-
AT1G65970	0.03672	3	0	0	0	1	0	0	0	1	9	7	0.5625	0.376759	bial	5	-	-
AT3G56250	0.01076	2	0	0	0	1	0.19012	0	0.19012	2	19	13	0.59375	0.381574	bial	5	-	-
AT1G80690	0.01224	2	0.0303	0	0.0303	2	0	0	0	1	105	45	0.7	0.386476	bial	5	-	-
AT3G48205	0	1	0	0	0	1	0.51562	0	0.51562	3	18	6	0.75	0.386476	bial	5	-	-
AT2G28050	0.00747	1	0.0487579	0	0.0487579	2	0.0936263	0.0177316	0.0758947	2	18	6	0.75	0.386476	bial	5	-	-
AT3G29140	0.022295	3	0	0	0	1	0	0	0	1	18	6	0.75	0.386476	bial	5	-	-
AT3G26820	0.01118	2	0	0	0	1	0.256684	0.102403	0.154281	2	13	4	0.764706	0.391173	bial	5	-	-
AT3G54930	0.00838	2	0	0	0	1	0.420577	0.348313	0.0722645	2	137	60	0.695431	0.39175	bial	5	-	-
AT3G57030	0.01164	2	0	0	0	1	0.088875	0	0.088875	2	176	98	0.642336	0.392907	bial	5	-	-
AT1G31500	0.012395	2	0	0	0	1	0.720614	0.4268	0.293814	2	162	72	0.692308	0.405381	bial	5	-	-
AT4G31080	0.014695	2	0	0	0	1	0.02655	0	0.02655	2	253	138	0.647059	0.410805	bial	5	-	-
AT2G05760	0.025575	3	0	0	0	1	0	0	0	1	65	27	0.706522	0.417405	bial	5	-	-
AT2G29200	0.023055	3	0	0	0	1	0	0	0	1	347	161	0.683071	0.432853	bial	5	-	-
AT5G65920	0.01445	2	0.190056	0	0.190056	2	0	0	0	1	178	98	0.644928	0.443598	bial	5	-	-
AT4G18380	0.020035	3	0	0	0	1	0	0	0	1	34	21	0.618182	0.445601	bial	5	-	-
AT3G61750	0.021135	3	0.35748	0.157404	0.200076	3	0	0.0138958	-0.0138958	-1	8	6	0.571429	0.449692	bial	5	-	-
AT4G02150	0.01112	2	0.0452909	0	0.0452909	2	0	0	0	1	462	245	0.653465	0.456503	bial	5	-	-
AT5G43930	0.01538	2	0.125967	0	0.125967	2	0	0	0	1	66	28	0.702128	0.465803	bial	5	-	-
AT4G08480	0.03042	3	0	0	0	1	0	0	0	1	719	343	0.677024	0.473967	bial	5	-	-
AT2G33310	0.02157	3	0	0	0	1	0	0	0	1	46	19	0.707692	0.4829	bial	5	-	-
AT5G11000	0.02629	3	0	0	0	1	0	0	0	1	1090	565	0.65861	0.486894	bial	5	-	-
AT1G11200	0.01424	2	0	0	0	1	0.486762	0.303252	0.18351	2	873	419	0.675697	0.49112	bial	5	-	-
AT1G34470	0.012235	2	0.121793	0	0.121793	2	0	0	0	1	102	57	0.641509	0.500994	bial	5	-	-
AT3G23920	0.03296	3	0	0	0	1	0	0	0	1	777	373	0.675652	0.518024	bial	5	-	-
AT3G54640	0.008705	2	0.190988	0	0.190988	2	0	0	0	1	156	85	0.647303	0.52368	bial	5	-	-
AT1G17690	0.00919	2	0	0	0	1	0.402129	0.315942	0.0861865	2	67	38	0.638095	0.534561	bial	5	-	-
AT5G61290	0.009195	2	0	0	0	1	0.175162	0	0.175162	2	9	3	0.75	0.540291	bial	5	-	-
AT2G21720	0.006405	1	0	0	0	1	0.661381	0.302811	0.35857	3	9	3	0.75	0.540291	bial	5	-	-
AT3G51280	0.01344	2	0.0249227	0	0.0249227	2	0	0	0	1	485	231	0.677374	0.543324	bial	5	-	-
AT2G24700	0.018865	2	0.0124029	0	0.0124029	1	0.136421	0	0.136421	2	415	197	0.678105	0.548343	bial	5	-	-
AT3G13110	0.022665	3	0	0	0	1	0	0	0	1	25	10	0.714286	0.550097	bial	5	-	-
AT1G72590	0.00503	1	0	0	0	1	0.351566	0	0.351566	3	23	14	0.621622	0.56108	bial	5	-	-
AT5G26770	0.033805	3	0	0	0	1	0	0	0	1	541	259	0.67625	0.565291	bial	5	-	-
AT1G69935	0.01826	2	0	0	0	1	0.0515848	0	0.0515848	2	338	160	0.678715	0.568439	bial	5	-	-
AT3G56310	0.010095	2	0	0	0	1	0.283883	0	0.283883	2	381	181	0.677936	0.570903	bial	5	-	0
AT1G48490	0.010515	2	0.134567	0	0.134567	2	0	0	0	1	9	6	0.6	0.583882	bial	5	-	-
AT1G57570	0.014895	2	0	0	0	1	0.172275	0.03383	0.138445	2	11	4	0.733333	0.583882	bial	5	-	-
AT4G17090	0.021485	3	0	0	0	1	0	0	0	1	160	86	0.650407	0.588506	bial	5	-	0
AT1G17020	0.015475	2	0.0272226	0	0.0272226	2	0	0	0	1	162	87	0.650602	0.590761	bial	5	-	-
AT5G46580	0.025425	3	0	0	0	1	0	0	0	1	124	57	0.685083	0.599174	bial	5	-	-
AT1G34110	0.03609	3	0	0	0	1	0	0	0	1	312	164	0.655462	0.604066	bial	5	-	0
AT1G23590	0.00613	1	0	0	0	1	0.553183	0	0.553183	3	67	30	0.690722	0.615266	bial	5	-	-
AT5G25110	0.02595	3	0.0669421	0.0759	-0.00895789	-1	0.418268	0.0415667	0.376702	3	167	78	0.681633	0.619239	bial	5	-	-
AT3G05310	0.00405	1	0	0	0	1	0.493743	0	0.493743	3	71	32	0.68932	0.625753	bial	5	-	-
AT5G61130	0.020945	3	0	0	0	1	0	0	0	1	1764	865	0.670978	0.63915	bial	5	-	-
AT1G27461	0.01314	2	0	0	0	1	0.24231	0	0.24231	2	26	11	0.702703	0.641938	bial	5	-	-
AT1G17410	0.023645	3	0	0	0	1	0	0	0	1	30	13	0.697674	0.666228	bial	5	-	-
AT3G48050	0.014055	2	0.02248	0	0.02248	2	0	0	0	1	30	17	0.638298	0.679923	bial	5	-	-
AT4G14080	0.02106	3	0	0	0	1	0	0	0	1	49	27	0.644737	0.685071	bial	5	-	-
AT5G07410	0.46526	4	0.804486	0.192046	0.61244	4	0.436693	0.810748	-0.374055	-3	8	5	0.615385	0.694887	bial	5	-	-
AT5G57840	0.026395	3	0	0	0	1	0	0	0	1	8	5	0.615385	0.694887	bial	5	-	0
AT1G24520	0.020755	3	0	0	0	1	0	0	0	1	8	5	0.615385	0.694887	bial	5	-	-
AT5G43790	0.018975	2	0	0	0	1	0.150535	0	0.150535	2	105	56	0.652174	0.696466	bial	5	-	-
AT2G17442	0.01024	2	0.02327	0	0.02327	2	0	0	0	1	328	158	0.674897	0.700311	bial	5	-	-
AT3G57390	0.019195	2	0.145524	0	0.145524	2	0	0	0	1	55	30	0.647059	0.701362	bial	5	-	0
AT5G04220	0.012695	2	0	0	0	1	0.436732	0.369014	0.0677182	2	57	31	0.647727	0.706256	bial	5	-	-
AT2G43670	0.02118	3	0	0	0	1	0	0	0	1	23	10	0.69697	0.711923	bial	5	-	-
AT1G20460	0.00862	2	0	0	0	1	0.277313	0.0750742	0.202239	2	38	21	0.644068	0.712702	bial	5	-	-
AT4G30480	0.01034	2	0	0	0	1	0.289442	0	0.289442	2	1083	552	0.662385	0.713443	bial	5	-	-
AT3G53470	0.031525	3	0	0	0	1	0	0	0	1	252	131	0.657963	0.717864	bial	5	-	-
AT3G59290	0.010535	2	0	0	0	1	0.054288	0	0.054288	2	133	63	0.678571	0.723674	bial	5	-	-
AT1G36380	0.005585	1	0.270187	0	0.270187	3	0	0	0	1	25	11	0.694444	0.723674	bial	5	-	-
AT3G27550	0.01708	2	0.134615	0	0.134615	2	0	0	0	1	151	72	0.67713	0.740297	bial	5	-	-
AT4G37170	0.01519	2	0	0	0	1	0.223294	0.1145	0.108794	2	12	7	0.631579	0.745603	bial	5	-	-
AT3G25740	0.02987	3	0	0	0	1	0	0	0	1	116	61	0.655367	0.749805	bial	5	-	-
[truncated: 10,360 more rows]
