# Supplementary material for: Epigenetic signatures associated with imprinted paternally expressed genes in the Arabidopsis endosperm
Source: Genome Biol. 2019 Feb 21;20:41. doi: 10.1186/s13059-019-1652-0 (PMC6385439; doi:10.1186/s13059-019-1652-0)
Supplement: Supplementary file 3 — Table S2. Seed coat expression of genes with maximum score (12) based on Additional file 2: Table S1. (XLSX 45 kb) [file 13059_2019_1652_MOESM3_ESM.xlsx]

## Sheet: Additional File 3 Table S2
Table S2. Seed coat expression of genes with maximum score (12) based on Supplemental Table 1. Seed coat expression data (Belmonte et al., 2013) are from seeds with cotyledonary stage embryos. Genes marked in orange are significantly paternally biased (Chi square test, p<0.05, Bonferroni corrected and maternal/total ratio <0.66). - marks genes lacking seed coat expression data.
id	cc_chg	cc_score	H3K9me2_mat_Col	H3K9me2_pat_Ler	H3K9me2_diff	K9_score	H3K27me3_mat_Col	H3K27me3_pat_Ler	H3K27me3_diff	K27_score	Reads_mat_Col	Reads_pat_Ler	Ratio CL	Chi	categ CL	TOTAL SCORE	Seed coat
AT1G24388	0.573335	4	0.931538	0	0.931538	4	1.21645	0.0543621	1.16209	4	0	977	0	0	pat	12	-
AT1G57800	0.111505	4	1.20851	0	1.20851	4	2.20741	0	2.20741	4	640	6833	0.0856416	0	pat	12	-
AT3G24650	0.082745	4	0.777016	0.0409421	0.736074	4	2.47486	0.482467	1.99239	4	989	1559	0.388148	1.92804e-195	pat	12	3.4979
AT1G57820	0.12254	4	1.63	0	1.63	4	2.16859	0	2.16859	4	854	1354	0.386775	2.71153e-171	pat	12	4.18049
AT3G45090	0.06932	4	1.16329	0.419967	0.743323	4	1.85386	0	1.85386	4	86	374	0.186957	1.32895e-105	pat	12	4.40999
AT4G05475	0.178965	4	1.16089	0	1.16089	4	2.28125	0	2.28125	4	1	240	0.00414938	1.57065e-105	pat	12	-
AT1G65760	0.059385	4	1.20685	0	1.20685	4	1.91781	0	1.91781	4	9	240	0.0361446	7.00353e-99	pat	12	3.40726
AT1G47840	0.097495	4	0.828466	0.114167	0.714299	4	1.38534	0.364311	1.02103	4	2006	1913	0.511865	6.60435e-94	pat	12	5.04539
AT3G11310	0.15728	4	1.70954	0	1.70954	4	2.73528	0	2.73528	4	78	332	0.190244	4.50765e-93	pat	12	-
AT4G23110	0.072245	4	0.811647	0	0.811647	4	1.77023	0	1.77023	4	115	376	0.234216	7.34704e-92	pat	12	1.73929
AT1G59890	0.06537	4	1.4212	0	1.4212	4	2.10133	0	2.10133	4	96	344	0.218182	1.32099e-88	pat	12	3.91514
AT1G31630	0.558985	4	2.04587	0	2.04587	4	2.38392	0	2.38392	4	1	196	0.00507614	2.23002e-86	pat	12	1.37116
AT1G47490	0.096595	4	1.48763	0	1.48763	4	2.21089	0.2808	1.93009	4	125	351	0.262605	4.88798e-78	pat	12	4.59426
AT2G36560	0.113935	4	0.73855	0.13948	0.59907	4	1.70548	0.12924	1.57624	4	22	207	0.0960699	6.06083e-75	pat	12	1.87709
AT4G13610	0.140885	4	1.12521	0	1.12521	4	1.99398	0	1.99398	4	172	360	0.323308	2.4397e-63	pat	12	1.7881
AT3G49450	0.075095	4	0.962557	0	0.962557	4	2.10105	0	2.10105	4	12	147	0.0754717	2.50027e-56	pat	12	1.68548
AT1G60410	0.06588	4	1.14993	0	1.14993	4	2.23629	0	2.23629	4	12	145	0.0764331	1.81439e-55	pat	12	-
AT1G56400	0.078045	4	1.07703	0	1.07703	4	2.41852	0	2.41852	4	0	122	0	5.27906e-55	pat	12	-
AT5G10950	0.12339	4	1.97387	0	1.97387	4	2.50322	0	2.50322	4	96	254	0.274286	1.12583e-54	pat	12	5.16883
AT1G48910	0.04866	4	0.620574	0.169008	0.451566	4	1.95298	0	1.95298	4	28	161	0.148148	1.16446e-51	pat	12	3.4337
AT5G38600	0.11987	4	1.54554	0	1.54554	4	2.15747	0	2.15747	4	376	487	0.435689	5.64545e-47	pat	12	-
AT5G53150	0.11417	4	1.41694	0	1.41694	4	1.41779	0	1.41779	4	208	334	0.383764	2.32658e-44	pat	12	4.23716
AT2G25560	0.14322	4	1.406	0	1.406	4	2.16299	0	2.16299	4	75	200	0.272727	1.13727e-43	pat	12	4.61764
AT2G38185	0.087055	4	1.23463	0	1.23463	4	1.8871	0	1.8871	4	353	449	0.44015	3.58929e-42	pat	12	2.26311
AT2G07680	0.584695	4	1.44086	0	1.44086	4	0.740813	0.0268974	0.713915	4	324	422	0.434316	2.6071e-41	pat	12	2.40954
AT1G49600	0.081335	4	1.24379	0	1.24379	4	1.56407	0	1.56407	4	540	588	0.478723	6.89803e-41	pat	12	4.50931
AT1G60220	0.048715	4	1.24319	0	1.24319	4	2.34426	0	2.34426	4	102	220	0.31677	1.79337e-40	pat	12	5.44694
AT1G17770	0.12106	4	1.11339	0	1.11339	4	1.54628	0	1.54628	4	50	160	0.238095	1.22794e-39	pat	12	2.36685
AT1G35190	0.043285	4	0.552026	0.101663	0.450362	4	1.34407	0	1.34407	4	290	384	0.430267	9.5213e-39	pat	12	3.60731
AT3G45690	0.13743	4	1.45431	0.145616	1.30869	4	2.02669	0	2.02669	4	23	117	0.164286	1.86793e-36	pat	12	1.83086
AT5G14960	0.125695	4	1.44999	0	1.44999	4	3.0614	0	3.0614	4	13	99	0.116071	4.25725e-35	pat	12	2.76526
AT1G67820	0.09401	4	1.30901	0	1.30901	4	1.79283	0	1.79283	4	1505	1201	0.556171	3.38371e-34	pat	12	6.65688
AT1G20910	0.087535	4	1.35281	0	1.35281	4	2.01324	0	2.01324	4	49	138	0.262032	8.14937e-32	pat	12	2.94782
AT5G39890	0.048375	4	0.959222	0	0.959222	4	2.04777	0	2.04777	4	2236	1633	0.577927	1.14512e-31	pat	12	4.04388
AT5G19280	0.052975	4	1.02909	0	1.02909	4	2.04391	0.0752364	1.96867	4	494	497	0.498486	2.8723e-29	pat	12	4.87477
AT1G49190	0.293735	4	1.1261	0	1.1261	4	0.881082	0.0641704	0.816912	4	181	250	0.419954	1.68884e-27	pat	12	3.37549
AT5G56920	0.852635	4	2.05781	0.0218971	2.03591	4	1.20887	0	1.20887	4	0	59	0	1.73388e-27	pat	12	1.95929
AT1G17790	0.105705	4	0.508977	0	0.508977	4	1.78919	0.18989	1.5993	4	407	417	0.493932	7.10777e-26	pat	12	3.94271
AT4G12120	0.04764	4	1.20897	0	1.20897	4	1.87644	0	1.87644	4	341	355	0.489943	4.58935e-23	pat	12	3.48016
AT3G51120	0.073745	4	1.47176	0.19501	1.27675	4	1.97533	0	1.97533	4	59	123	0.324176	1.10966e-22	pat	12	3.58766
AT1G31640	0.65172	4	2.40612	1.04726	1.35886	4	2.36088	0.0357806	2.3251	4	18	76	0.191489	1.47099e-22	pat	12	1.90983
AT3G24280	0.10078	4	1.25242	0	1.25242	4	1.94358	0	1.94358	4	21	77	0.214286	2.0989e-21	pat	12	4.08978
AT1G08600	0.0876	4	1.04567	0	1.04567	4	1.81499	0	1.81499	4	123	175	0.412752	1.42733e-20	pat	12	5.49691
AT2G25680	0.15768	4	1.63973	0	1.63973	4	1.87372	0.914786	0.958934	4	43	100	0.300699	1.6384e-20	pat	12	4.4717
AT1G07705	0.054845	4	1.30846	0	1.30846	4	2.10247	0	2.10247	4	51	106	0.324841	1.02981e-19	pat	12	4.90883
AT1G26620	0.072195	4	0.846995	0	0.846995	4	1.99666	0	1.99666	4	20	70	0.222222	3.7441e-19	pat	12	5.26374
AT5G24430	0.067475	4	1.39285	0	1.39285	4	2.31142	0	2.31142	4	3248	2084	0.609152	5.15063e-19	pat	12	6.01186
AT3G50780	0.12166	4	1.44042	0	1.44042	4	1.77861	0	1.77861	4	241	258	0.482966	3.17651e-18	pat	12	3.30039
AT5G17510	0.09171	4	1.42992	0	1.42992	4	1.78357	0.01701	1.76656	4	244	259	0.485089	5.68248e-18	pat	12	4.27196
AT5G24420	0.060685	4	1.03904	0	1.03904	4	1.66192	0.135742	1.52618	4	2	41	0.0465116	6.31907e-18	pat	12	2.47658
AT5G19080	0.05464	4	1.4747	0	1.4747	4	2.0021	0	2.0021	4	110	153	0.418251	1.27421e-17	pat	12	-
AT5G50350	0.09207	4	1.10393	0	1.10393	4	1.99835	0	1.99835	4	130	169	0.434783	1.80421e-17	pat	12	3.42342
AT5G50490	0.050665	4	0.58064	0	0.58064	4	2.13833	0	2.13833	4	16	59	0.213333	8.20356e-17	pat	12	3.71002
AT3G30805	0.735685	4	1.76537	0	1.76537	4	1.34099	0	1.34099	4	0	34	0	1.63496e-16	pat	12	1.73453
AT1G22710	0.043185	4	0.919992	0	0.919992	4	1.30104	0.500482	0.80056	4	2	37	0.0512821	3.56788e-16	pat	12	3.17395
AT4G11400	0.105295	4	1.59949	0	1.59949	4	2.52724	0	2.52724	4	12	51	0.190476	1.07623e-15	pat	12	3.61897
AT5G02920	0.076395	4	0.6926	0	0.6926	4	1.46487	0	1.46487	4	10	46	0.178571	9.31517e-15	pat	12	2.04761
AT2G20310	0.07334	4	1.82588	0	1.82588	4	2.16162	0	2.16162	4	356	319	0.527407	1.65331e-14	pat	12	5.01451
AT4G10730	0.0883	4	1.53409	0	1.53409	4	2.01171	0	2.01171	4	119	145	0.450758	9.93076e-14	pat	12	3.08373
AT1G11660	0.0859	4	1.26028	0	1.26028	4	2.03759	0	2.03759	4	144	164	0.467532	1.22943e-13	pat	12	4.75805
AT1G30330	0.058815	4	1.46751	0.24505	1.22246	4	1.80477	0.232978	1.5718	4	56	91	0.380952	2.0049e-13	pat	12	3.18534
AT1G74510	0.10294	4	1.36669	0.22135	1.14534	4	2.15903	0	2.15903	4	783	580	0.574468	5.17262e-13	pat	12	7.07195
AT3G49350	0.114515	4	1.11497	0	1.11497	4	1.99573	0	1.99573	4	41	75	0.353448	8.29438e-13	pat	12	6.51791
AT4G11940	0.07753	4	0.93399	0	0.93399	4	1.92607	0	1.92607	4	0	25	0	1.53746e-12	pat	12	2.53866
AT2G28550	0.08405	4	1.11061	0	1.11061	4	2.28605	0.220749	2.0653	4	0	24	0	4.26219e-12	pat	12	2.81427
AT4G13460	0.12459	4	1.42261	0	1.42261	4	1.97344	0	1.97344	4	719	530	0.575661	8.93267e-12	pat	12	3.60717
AT3G44070	0.477425	4	1.43641	0	1.43641	4	0.993038	0	0.993038	4	0	23	0	1.18253e-11	pat	12	1.77608
AT4G05470	0.22785	4	0.972859	0	0.972859	4	1.98336	0	1.98336	4	0	22	0	3.28376e-11	pat	12	2.51602
AT4G15900	0.073625	4	1.5451	0.121269	1.42383	4	2.23091	0	2.23091	4	191	184	0.509333	1.02562e-10	pat	12	5.91752
AT5G50470	0.04018	4	0.845645	0	0.845645	4	1.39493	0.4698	0.925128	4	1	22	0.0434783	2.29759e-10	pat	12	2.55978
AT4G10360	0.10091	4	1.01549	0	1.01549	4	1.73366	0	1.73366	4	577	430	0.572989	2.86266e-10	pat	12	4.76662
AT1G60400	0.1373	4	1.32419	0	1.32419	4	2.39466	0	2.39466	4	0	19	0	7.07446e-10	pat	12	2.29206
AT1G65360	0.15875	4	1.01175	0.10454	0.907208	4	2.27411	0	2.27411	4	0	17	0	5.51121e-09	pat	12	3.04367
AT1G17780	0.11588	4	1.58257	0	1.58257	4	1.91701	0	1.91701	4	131	132	0.498099	6.66815e-09	pat	12	-
AT5G63100	0.04587	4	1.0538	0	1.0538	4	1.72731	0	1.72731	4	26	48	0.351351	8.71744e-09	pat	12	2.65315
AT3G18550	0.083065	4	0.747005	0	0.747005	4	1.84174	0.25615	1.5856	4	359	282	0.560062	1.03158e-08	pat	12	-
AT1G27570	0.76486	4	2.09582	0	2.09582	4	1.28535	0	1.28535	4	0	16	0	1.54173e-08	pat	12	2.04475
AT4G20800	0.07275	4	1.80274	0	1.80274	4	2.10114	0	2.10114	4	1	17	0.0555556	3.79791e-08	pat	12	1.76508
AT2G17305	0.298605	4	0.437168	0	0.437168	4	1.77249	0	1.77249	4	26	46	0.361111	3.79791e-08	pat	12	-
AT4G07820	0.05085	4	0.71156	0.303405	0.408155	4	1.81323	0.309125	1.5041	4	3	19	0.136364	1.31711e-07	pat	12	2.89987
AT3G06435	0.48791	4	1.63846	0.885186	0.753275	4	2.76783	1.10738	1.66045	4	1	15	0.0625	2.9514e-07	pat	12	-
AT1G65890	0.063755	4	1.28275	0	1.28275	4	2.46904	0.0953895	2.37366	4	1	14	0.0666667	8.24391e-07	pat	12	2.65696
AT5G42670	0.077465	4	0.991521	0.115548	0.875973	4	1.82638	0	1.82638	4	10	25	0.285714	1.745e-06	pat	12	4.93125
AT5G28300	0.051875	4	0.430471	0	0.430471	4	1.49931	0.505064	0.994242	4	50	60	0.454545	2.36542e-06	pat	12	3.29979
AT2G40520	0.117025	4	1.91147	0.388733	1.52273	4	2.2122	0.778783	1.43342	4	33	45	0.423077	5.02713e-06	pat	12	-
AT5G23380	0.06797	4	1.25529	0	1.25529	4	2.34427	0	2.34427	4	37	48	0.435294	6.03688e-06	pat	12	-
AT5G28910	0.5853	4	1.77386	0	1.77386	4	1.3521	0	1.3521	4	1050	651	0.617284	1.5568e-05	pat	12	4.01602
AT5G21274	0.06172	4	1.18881	0	1.18881	4	1.70205	0	1.70205	4	546	365	0.599341	1.62769e-05	pat	12	3.40675
AT4G20230	0.085695	4	0.792742	0	0.792742	4	1.84459	0.838987	1.00561	4	7	19	0.269231	1.71627e-05	pat	12	1.91367
AT5G37290	0.04719	4	1.65098	0	1.65098	4	2.05106	0	2.05106	4	256	191	0.572707	2.50809e-05	pat	12	2.81646
AT5G51590	0.08497	4	1.61592	0	1.61592	4	2.37478	0	2.37478	4	3	13	0.1875	4.78548e-05	pat	12	3.84946
AT4G16860	0.58615	4	1.19079	0	1.19079	4	0.724104	0	0.724104	4	5	14	0.263158	0.000190651	pat	12	2.26069
AT3G50730	0.075565	4	0.923445	0	0.923445	4	2.33014	0.151248	2.1789	4	44	47	0.483516	0.000210354	pat	12	2.57056
AT2G19390	0.06295	4	1.04377	0	1.04377	4	1.89204	0	1.89204	4	77	70	0.52381	0.000238563	pat	12	3.77908
AT5G28850	0.119095	4	1.29461	0	1.29461	4	2.13397	0	2.13397	4	355	240	0.596639	0.000290566	pat	12	5.79243
AT5G54590	0.05148	4	1.25419	0	1.25419	4	1.97632	0	1.97632	4	12	19	0.387097	0.000959969	pat	12	4.60423
AT4G10490	0.07105	4	0.7092	0	0.7092	4	1.09252	0	1.09252	4	6532	755	0.896391	0	mat	12	2.2676
AT4G15390	0.07292	4	0.809662	0	0.809662	4	1.54557	0	1.54557	4	13106	29	0.997792	0	mat	12	5.99616
AT1G28590	0.08529	4	0.906118	0	0.906118	4	1.97716	0	1.97716	4	3828	2	0.999478	0	mat	12	7.87474
AT1G07280	0.046225	4	1.17203	0	1.17203	4	1.5868	0	1.5868	4	6490	983	0.86846	9.52474e-300	mat	12	7.75558
AT1G68530	0.05453	4	0.468431	0	0.468431	4	1.08149	0	1.08149	4	2241	1	0.999554	4.03906e-245	mat	12	8.08865
AT4G21960	0.055185	4	0.720553	0	0.720553	4	1.43085	0.367471	1.06338	4	36938	14253	0.721572	4.82809e-153	mat	12	10.303
AT2G30590	0.155395	4	1.47388	0	1.47388	4	2.04402	0.161618	1.8824	4	10281	3010	0.773531	1.47062e-150	mat	12	4.93459
AT1G28170	0.06046	4	1.12128	0.0209838	1.10029	4	1.63341	0.0423368	1.59107	4	1360	1	0.999265	2.33277e-149	mat	12	7.79853
AT1G64660	0.048025	4	0.810127	0	0.810127	4	0.994582	0	0.994582	4	61257	26511	0.697942	5.20417e-86	mat	12	5.42281
AT2G15090	0.082625	4	0.973965	0	0.973965	4	1.59027	0.32063	1.26964	4	671	0	1	6.0941e-75	mat	12	5.91202
AT4G15380	0.071425	4	0.735885	0	0.735885	4	1.67298	0.371537	1.30144	4	593	0	1	1.90686e-66	mat	12	2.71043
AT1G43580	0.0897	4	1.12366	0.357293	0.766363	4	1.56784	0.131068	1.43677	4	3470	1010	0.774554	5.75999e-53	mat	12	5.75874
AT4G13630	0.059395	4	1.32379	0	1.32379	4	1.57528	0	1.57528	4	738	68	0.915633	8.05118e-51	mat	12	2.51998
AT4G16845	0.05931	4	0.431985	0	0.431985	4	0.727402	0	0.727402	4	2828	810	0.77735	1.57741e-45	mat	12	5.21905
AT2G20170	0.10733	4	0.55407	0	0.55407	4	1.38073	0	1.38073	4	535	39	0.932056	1.84204e-41	mat	12	3.29254
AT5G53140	0.06891	4	1.21304	0	1.21304	4	2.16728	0	2.16728	4	2559	775	0.767546	4.49631e-35	mat	12	8.019
AT4G10840	0.07709	4	1.25943	0	1.25943	4	1.54551	0	1.54551	4	7889	3050	0.721181	1.12217e-33	mat	12	8.86648
AT3G29810	0.05025	4	1.31791	0.751509	0.566405	4	1.90504	0.212367	1.69268	4	1432	359	0.799553	8.27105e-33	mat	12	8.97792
AT1G19830	0.088975	4	0.717721	0	0.717721	4	1.87765	0	1.87765	4	1060	260	0.80303	7.79115e-26	mat	12	2.20726
AT5G14940	0.064605	4	0.909755	0	0.909755	4	2.24564	0.223376	2.02226	4	1556	457	0.772976	4.59334e-24	mat	12	6.01783
AT4G11320	0.0699	4	0.720192	0.220708	0.499484	4	1.80009	0.0702609	1.72983	4	198	0	1	2.52502e-23	mat	12	4.58627
AT5G11790	0.044235	4	1.1383	0	1.1383	4	1.14217	0	1.14217	4	546	116	0.824773	6.16205e-18	mat	12	7.17901
AT2G46420	0.08176	4	0.863156	0	0.863156	4	2.27804	0	2.27804	4	1372	428	0.762222	7.97161e-18	mat	12	3.75899
AT2G15042	0.180095	4	0.814709	0	0.814709	4	1.00201	0.201384	0.800626	4	146	0	1	1.2965e-17	mat	12	-
AT5G38610	0.06429	4	0.983178	0	0.983178	4	2.00765	0	2.00765	4	140	0	1	5.93045e-17	mat	12	2.80947
AT4G13640	0.074045	4	1.10315	0	1.10315	4	1.62733	0	1.62733	4	1643	570	0.742431	4.00891e-14	mat	12	4.85372
AT2G42430	0.064055	4	0.773542	0.356525	0.417017	4	1.02775	0.0538167	0.973937	4	562	144	0.796034	3.05899e-13	mat	12	2.67673
AT5G62470	0.05007	4	0.561588	0	0.561588	4	1.11349	0.230436	0.883049	4	159	14	0.919075	1.8868e-12	mat	12	2.1808
AT5G50360	0.089415	4	1.91647	0	1.91647	4	2.3229	0.515444	1.80746	4	103	2	0.980952	8.3944e-12	mat	12	8.86977
AT2G23230	0.05064	4	1.03941	0	1.03941	4	2.38844	0.464431	1.92401	4	86	0	1	5.47399e-11	mat	12	2.66011
AT1G75580	0.121115	4	0.611864	0.0314786	0.580386	4	1.67375	0	1.67375	4	79	0	1	3.28059e-10	mat	12	3.46647
AT1G22410	0.07184	4	1.55634	0	1.55634	4	2.186	0	2.186	4	485	136	0.780998	1.50413e-09	mat	12	6.56605
AT3G31900	0.71958	4	0.79015	0.353144	0.437006	4	1.33265	0.297214	1.03544	4	68	0	1	5.51121e-09	mat	12	2.36043
AT3G44090	0.10979	4	1.37779	0.3998	0.977988	4	2.35989	0	2.35989	4	59	0	1	5.59167e-08	mat	12	-
AT1G47530	0.09275	4	1.19268	0	1.19268	4	1.74658	0.093315	1.65326	4	2323	969	0.70565	2.08736e-06	mat	12	5.87139
AT1G28440	0.081605	4	1.51499	0	1.51499	4	2.14119	0.264658	1.87653	4	2926	1252	0.700335	3.90258e-06	mat	12	6.76868
AT3G45080	0.07978	4	0.881988	0	0.881988	4	2.39202	0.517197	1.87482	4	35	0	1	2.87308e-05	mat	12	1.77608
AT4G36910	0.062475	4	1.57477	0	1.57477	4	1.9633	0	1.9633	4	482	167	0.742681	3.99199e-05	mat	12	3.04668
AT2G35585	0.08304	4	1.0185	0	1.0185	4	2.01767	0.331047	1.68662	4	29	0	1	0.00014016	mat	12	7.98226
AT2G39010	0.051895	4	0.7538	0.0570143	0.696786	4	1.95275	0.501263	1.45148	4	29	0	1	0.00014016	mat	12	4.47007
AT4G10750	0.058355	4	1.80351	0	1.80351	4	2.39349	0	2.39349	4	2336	1016	0.696897	0.000204944	mat	12	6.85327
AT4G30860	0.043705	4	0.4853	0	0.4853	4	0.958207	0	0.958207	4	74	14	0.840909	0.000525557	bial	12	3.29928
AT3G45070	0.081235	4	0.981073	0.426041	0.555032	4	2.47602	0.998285	1.47774	4	24	0	1	0.000532006	bial	12	-
AT2G42470	0.093745	4	0.71162	0	0.71162	4	0.988849	0	0.988849	4	64	11	0.853333	0.000605172	bial	12	-
AT4G00390	0.067605	4	0.683182	0	0.683182	4	1.50939	0.0366462	1.47274	4	25	30	0.454545	0.000846517	bial	12	3.99382
AT4G10770	0.04946	4	0.527833	0	0.527833	4	1.83533	0	1.83533	4	1757	1001	0.637056	0.000971044	bial	12	4.51167
AT3G22830	0.101015	4	0.536824	0	0.536824	4	2.13352	0.0643645	2.06916	4	5	12	0.294118	0.00112013	bial	12	1.98271
AT4G10670	0.08431	4	1.02489	0	1.02489	4	1.31251	0.0281675	1.28434	4	64	57	0.528926	0.00130844	bial	12	3.34302
AT5G60570	0.07684	4	1.2225	0	1.2225	4	0.895845	0	0.895845	4	147	43	0.773684	0.00175263	bial	12	8.31177
AT1G13080	0.055845	4	0.49868	0	0.49868	4	1.15619	0	1.15619	4	361	132	0.732252	0.00200758	bial	12	3.93881
AT1G74490	0.117255	4	1.04347	0	1.04347	4	1.68885	0	1.68885	4	42	6	0.875	0.00219965	bial	12	2.85873
AT5G62130	0.09323	4	1.7806	0.76816	1.01244	4	1.98965	0	1.98965	4	77	64	0.546099	0.00238941	bial	12	3.77
AT5G50020	0.093575	4	1.03751	0	1.03751	4	1.5331	0	1.5331	4	432	272	0.613636	0.00283754	bial	12	6.06522
AT5G50840	0.078595	4	0.974956	0	0.974956	4	1.03384	0	1.03384	4	28	30	0.482759	0.00296711	bial	12	-
AT2G31780	0.043	4	0.510048	0	0.510048	4	1.05217	0	1.05217	4	26	2	0.928571	0.00328346	bial	12	2.69672
AT1G02390	0.06167	4	0.497586	0	0.497586	4	2.43677	0.134117	2.30265	4	55	11	0.833333	0.0040752	bial	12	2.05233
AT2G07040	0.584975	4	1.46729	0	1.46729	4	0.880379	0.0621789	0.818201	4	17	21	0.447368	0.00413472	bial	12	2.74929
AT2G33620	0.093395	4	0.953913	0	0.953913	4	1.2693	0	1.2693	4	166	53	0.757991	0.004145	bial	12	4.84345
AT1G66050	0.18979	4	1.07606	0	1.07606	4	1.25181	0	1.25181	4	16	0	1	0.00467773	bial	12	4.22447
AT3G26935	0.04606	4	0.860796	0	0.860796	4	1.54708	0	1.54708	4	203	69	0.746324	0.00532228	bial	12	3.91663
AT4G21940	0.08254	4	0.580905	0	0.580905	4	1.90997	0.67133	1.23864	4	4	9	0.307692	0.00603956	bial	12	2.07674
AT3G23750	0.044385	4	0.509741	0	0.509741	4	0.890518	0	0.890518	4	142	45	0.759358	0.00716973	bial	12	5.17677
AT5G01090	0.08216	4	1.55759	0	1.55759	4	1.28949	0	1.28949	4	81	63	0.5625	0.00800994	bial	12	6.11204
AT1G07700	0.11109	4	1.16085	0	1.16085	4	1.64733	0	1.64733	4	82	63	0.565517	0.00977272	bial	12	3.43968
AT2G33280	0.069595	4	1.72793	0	1.72793	4	1.86057	0	1.86057	4	13	0	1	0.0107874	bial	12	-
AT2G20160	0.161575	4	0.48758	0	0.48758	4	1.74727	0.136948	1.61032	4	136	94	0.591304	0.015329	bial	12	4.02629
AT3G13810	0.102855	4	0.749068	0.0238133	0.725255	4	2.31343	0.433118	1.88031	4	23	3	0.884615	0.0183997	bial	12	2.72963
AT1G72340	0.04199	4	1.19245	0	1.19245	4	1.76333	0	1.76333	4	723	417	0.634211	0.0200913	bial	12	5.61854
AT1G31650	0.11715	4	1.1285	0	1.1285	4	1.97074	0.286186	1.68456	4	9	12	0.428571	0.0206376	bial	12	2.29642
AT3G52270	0.06928	4	1.20422	0	1.20422	4	1.58484	0	1.58484	4	15	1	0.9375	0.0215563	bial	12	2.69809
AT3G58640	0.06459	4	0.9441	0.00465	0.93945	4	1.57639	0	1.57639	4	228	145	0.61126	0.0232087	bial	12	5.33347
AT5G60760	0.06141	4	0.801205	0	0.801205	4	1.0673	0	1.0673	4	453	187	0.707812	0.0272361	bial	12	2.9668
AT1G50660	0.043755	4	0.895794	0	0.895794	4	0.864953	0	0.864953	4	186	119	0.609836	0.0352549	bial	12	4.94565
AT1G61330	0.06713	4	1.38299	0	1.38299	4	1.9851	0	1.9851	4	159	102	0.609195	0.0488846	bial	12	2.74878
AT1G44790	0.051455	4	0.879613	0	0.879613	4	1.28537	0	1.28537	4	250	99	0.716332	0.0490417	bial	12	4.22872
AT1G58420	0.054065	4	0.706384	0	0.706384	4	1.64179	0	1.64179	4	12	1	0.923077	0.0498602	bial	12	2.86785
AT3G26270	0.06242	4	0.544682	0	0.544682	4	1.21665	0.20846	1.00819	4	46	35	0.567901	0.0593464	bial	12	2.78545
AT5G03660	0.041015	4	1.1231	0	1.1231	4	1.75987	0.25883	1.50103	4	211	83	0.717687	0.0634865	bial	12	6.07895
AT5G37940	0.044235	4	0.515757	0	0.515757	4	1.41656	0.03211	1.38445	4	14	2	0.875	0.0770999	bial	12	1.54743
AT1G19835	0.081085	4	1.14385	0	1.14385	4	1.85484	0	1.85484	4	395	168	0.701599	0.0787035	bial	12	6.509
AT3G05610	0.085505	4	1.17995	0	1.17995	4	1.62372	0	1.62372	4	18	16	0.529412	0.0895551	bial	12	2.32095
AT5G49520	0.04238	4	0.814095	0	0.814095	4	2.24562	0.522324	1.7233	4	62	42	0.596154	0.127153	bial	12	2.09434
AT2G41650	0.042025	4	1.1605	0	1.1605	4	2.54767	0.15065	2.39702	4	15	13	0.535714	0.141579	bial	12	7.16228
AT2G27210	0.04836	4	1.06071	0	1.06071	4	1.09643	0	1.09643	4	134	54	0.712766	0.17997	bial	12	5.67496
AT4G01950	0.0484	4	0.962396	0	0.962396	4	2.29263	0.493695	1.79894	4	37	26	0.587302	0.181449	bial	12	2.44954
AT2G42620	0.0953	4	1.27999	0	1.27999	4	2.01227	0	2.01227	4	36	24	0.6	0.273322	bial	12	8.43861
AT1G05270	0.04869	4	1.43518	0.163467	1.27172	4	2.27638	0	2.27638	4	225	126	0.641026	0.30818	bial	12	6.46561
AT5G23390	0.094535	4	1.49514	0	1.49514	4	1.93431	0	1.93431	4	666	311	0.681679	0.31955	bial	12	4.4415
AT5G50860	0.049735	4	0.545276	0	0.545276	4	1.37047	0	1.37047	4	97	57	0.62987	0.332712	bial	12	3.68103
AT1G17145	0.070065	4	1.07927	0	1.07927	4	1.84522	0	1.84522	4	330	180	0.647059	0.347558	bial	12	3.86837
AT1G70900	0.07926	4	1.05939	0	1.05939	4	1.82735	0	1.82735	4	110	63	0.635838	0.389698	bial	12	3.56955
AT3G27390	0.053755	4	0.977229	0.354387	0.622842	4	1.97168	0	1.97168	4	77	45	0.631148	0.405274	bial	12	2.82307
AT3G24520	0.076675	4	0.87041	0	0.87041	4	1.69397	0.165555	1.52842	4	68	40	0.62963	0.414216	bial	12	2.66454
AT1G17810	0.060405	4	0.871555	0	0.871555	4	1.33062	0	1.33062	4	15	5	0.75	0.429195	bial	12	2.55979
AT4G31650	0.099385	4	0.928644	0	0.928644	4	1.43113	0	1.43113	4	107	60	0.640719	0.476881	bial	12	-
AT5G15120	0.0445	4	1.20444	0	1.20444	4	1.83898	0	1.83898	4	10	7	0.588235	0.492717	bial	12	3.05993
AT3G52280	0.084915	4	1.22335	0	1.22335	4	1.55375	0	1.55375	4	48	20	0.705882	0.492717	bial	12	-
AT2G26510	0.057525	4	1.24361	0.242175	1.00144	4	2.01939	0.63431	1.38508	4	12	8	0.6	0.527089	bial	12	2.90503
AT5G53160	0.04757	4	0.841809	0	0.841809	4	2.01872	0	2.01872	4	178	82	0.684615	0.539255	bial	12	5.17292
AT4G10660	0.652255	4	1.72459	0	1.72459	4	1.60444	0	1.60444	4	25	10	0.714286	0.550097	bial	12	1.80329
AT4G37440	0.094105	4	1.40212	0	1.40212	4	2.0471	0	2.0471	4	111	61	0.645349	0.553127	bial	12	-
AT3G08670	0.08237	4	1.33976	0	1.33976	4	2.0646	0.0413257	2.02328	4	413	197	0.677049	0.586463	bial	12	7.38263
AT4G11100	0.08342	4	1.57299	0	1.57299	4	2.01337	0	2.01337	4	792	409	0.65945	0.595764	bial	12	3.78168
AT1G47500	0.084635	4	1.31805	0.190952	1.1271	4	1.72649	0	1.72649	4	1611	820	0.66269	0.677482	bial	12	4.59426
AT1G55270	0.080685	4	0.870438	0	0.870438	4	1.94474	0	1.94474	4	19	11	0.633333	0.698535	bial	12	4.77107
AT4G10190	0.26497	4	0.699457	0	0.699457	4	1.27374	0.364216	0.909522	4	116	56	0.674419	0.829248	bial	12	-
AT1G52070	0.08473	4	0.833785	0	0.833785	4	2.17264	0.15001	2.02263	4	30	14	0.681818	0.83117	bial	12	2.30227
AT3G10330	0.04322	4	1.23179	0	1.23179	4	1.48591	0	1.48591	4	105	54	0.660377	0.866401	bial	12	3.78905
AT2G42460	0.09575	4	0.806767	0	0.806767	4	0.968304	0	0.968304	4	108	55	0.662577	0.911799	bial	12	-
AT1G78490	0.06241	4	1.43664	0	1.43664	4	1.94375	0	1.94375	4	12	6	0.666667	1	bial	12	2.5024
AT3G21175	0.059725	4	1.44729	0	1.44729	4	1.90497	0	1.90497	4	202	101	0.666667	1	bial	12	5.1805
